# Supplementary material for: BASILIScan: a tool for high-throughput analysis of intrinsic disorder patterns in homologous proteins
Source: BMC Genomics. 2018 Dec 11;19:902. doi: 10.1186/s12864-018-5322-5 (PMC6290515; doi:10.1186/s12864-018-5322-5)
Supplement: Supplementary file 3 — Data used to generate Fig. 4. Summary of the BASILIScan search with all human protein sequences available from UniprotKB/Swissprot against the UniprotKB/Swissprot repository. (CSV 1418 kb) [file 12864_2018_5322_MOESM3_ESM.csv]

Query_identifier	ID_best_hit	FLEX_of_best_hit	Organism	Hits_with_superior_FLEX_score	IDS_query	IDS_hit	IDS_dif
Q9UBQ7	Q5JEZ2	1	Thermococcus kodakarensis (strain ATCC BAA-918 / JCM 12380 / KOD1)	49	3.048780488	0	3.048780488
Q9NTM9	Q9D8X1	1	Mus musculus	49	5.860805861	0	5.860805861
O75648	A4IR87	1	Geobacillus thermodenitrificans (strain NG80-2)	49	6.413301663	0	6.413301663
A4D126	Q28CZ7	1	Xenopus tropicalis	49	9.756097561	0	9.756097561
A8MPS7	A6M0L7	0.998474445	Clostridium beijerinckii (strain ATCC 51743 / NCIMB 8052)	49	10.83591331	0	10.83591331
O75879	Q68XL7	1	Rickettsia typhi (strain ATCC VR-144 / Wilmington)	49	10.95152603	0	10.95152603
Q5JPH6	B0S0W2	1	Finegoldia magna (strain ATCC 29328)	49	12.23709369	0	12.23709369
P08397	A8G3L1	1	Prochlorococcus marinus (strain MIT 9215)	49	13.29639889	0	13.29639889
P19971	Q4L818	1	Staphylococcus haemolyticus (strain JCSC1435)	49	17.63485477	0	17.63485477
Q9BZE2	A5ULI2	0.999888264	Methanobrevibacter smithii (strain ATCC 35061 / DSM 861 / OCM 144 / PS)	49	18.2952183	0	18.2952183
Q9BSE5	A7MJQ1	1	Cronobacter sakazakii (strain ATCC BAA-894)	49	19.31818182	0	19.31818182
P13051	A6L7T5	1	Bacteroides vulgatus (strain ATCC 8482 / DSM 1447 / JCM 5826 / NBRC 14291 / NCTC 11154)	49	21.72523962	0	21.72523962
P55884	A3LY29	0.99508427	Scheffersomyces stipitis (strain ATCC 58785 / CBS 6054 / NBRC 10063 / NRRL Y-11545)	49	24.44717445	0.983146067	23.46402838
Q9UHC1	Q12083	0.99909261	Saccharomyces cerevisiae (strain ATCC 204508 / S288c)	49	24.91397109	0	24.91397109
Q9UBZ9	B0TQD1	0.999999998	Shewanella halifaxensis (strain HAW-EB4)	49	37.8097522	0	37.8097522
P33316	Q9J5G5	1	Fowlpox virus (strain NVSL)	49	38.88888889	0	38.88888889
P46087	Q60343	1	Methanocaldococcus jannaschii (strain ATCC 43067 / DSM 2661 / JAL-1 / JCM 10045 / NBRC 100440)	49	58.74384236	0	58.74384236
P32246	P51675	1	Mus musculus	48	1.971830986	0	1.971830986
Q9H568	P53500	0.99204244	Cyanidioschyzon merolae (strain 10D)	48	5.191256831	1.591511936	3.599744894
P41597	O18793	1	Macaca mulatta	48	4.010695187	0	4.010695187
O60701	Q19905	1	Caenorhabditis elegans	48	4.655870445	0	4.655870445
O60888	Q66KY3	1	Xenopus laevis	48	7.82122905	0	7.82122905
Q96NN9	Q84BZ0	0.999999863	Burkholderia cepacia	48	8.099173554	0	8.099173554
Q5JTZ9	Q54Y20	0.994714588	Dictyostelium discoideum	48	9.340101523	1.057082452	8.28301907
P27708	Q970U7	1	Sulfolobus tokodaii (strain DSM 16993 / JCM 10545 / NBRC 100140 / 7)	48	8.539325843	0	8.539325843
Q8N8Q3	B7K379	0.999999703	Cyanothece sp. (strain PCC 8801)	48	8.865248227	0	8.865248227
Q8N0Z8	Q8R7Y7	0.999999589	Caldanaerobacter subterraneus subsp. tengcongensis (strain DSM 15242 / JCM 11007 / NBRC 100824 / MB4)	48	10.2310231	0	10.2310231
A6XGL0	Q6QRN6	1	Bos taurus	48	11.0367893	0	11.0367893
Q99611	Q94497	1	Dictyostelium discoideum	48	12.72321429	0	12.72321429
O15067	Q19311	0.99244713	Caenorhabditis elegans	48	14.34977578	1.510574018	12.83920177
Q58FF3	Q18688	0.949430199	Caenorhabditis elegans	48	25.06265664	10.11396011	14.94869653
Q8IXN7	A4W8L7	0.998986135	Enterobacter sp. (strain 638)	48	15.34526854	0	15.34526854
O15457	Q8RA71	1	Caldanaerobacter subterraneus subsp. tengcongensis (strain DSM 15242 / JCM 11007 / NBRC 100824 / MB4)	48	16.02564103	0	16.02564103
Q9H3H1	Q5L0D9	1	Geobacillus kaustophilus (strain HTA426)	48	16.4882227	0	16.4882227
Q7Z2Z2	C3NED6	1	Sulfolobus islandicus (strain Y.G.57.14 / Yellowstone #1)	48	16.78571429	0	16.78571429
P40692	B4SGC3	0.996805112	Pelodictyon phaeoclathratiforme (strain DSM 5477 / BU-1)	48	20.10582011	0.638977636	19.46684247
Q9Y3D2	Q0A706	0.999999999	Alkalilimnicola ehrlichii (strain ATCC BAA-1101 / DSM 17681 / MLHE-1)	48	25.27472527	0	25.27472527
P49247	Q551C2	1	Dictyostelium discoideum	48	26.04501608	0	26.04501608
Q13569	Q6D9D7	0.995927503	Pectobacterium atrosepticum (strain SCRI 1043 / ATCC BAA-672)	48	28.53658537	0	28.53658537
Q8IZ73	P57430	0.999604491	Buchnera aphidicola subsp. Acyrthosiphon pisum (strain APS)	48	30.82568807	0	30.82568807
O60673	P52342	0.999999999	Human herpesvirus 7 (strain JI)	48	40.12779553	0	40.12779553
Q9NRR4	B2V4D6	0.999680855	Clostridium botulinum (strain Alaska E43 / Type E3)	48	40.4657933	0	40.4657933
P05019	P51458	1	Equus caballus	48	40.51282051	0	40.51282051
Q9BW19	Q9FHN8	0.945634921	Arabidopsis thaliana	48	53.64041605	10.87301587	42.76740017
F8WCM5	P67972	0.999762564	Aotus trivirgatus	48	45.5	0	45.5
Q93075	A8G8C4	0.998794687	Serratia proteamaculans (strain 568)	48	54.13929041	0	54.13929041
O60841	A1RXH6	1	Thermofilum pendens (strain DSM 2475 / Hrk 5)	48	54.67213115	0	54.67213115
Q96Q11	B1MYC1	0.999986551	Leuconostoc citreum (strain KM20)	47	1.382488479	0	1.382488479
P51570	A0KQH8	1	Aeromonas hydrophila subsp. hydrophila (strain ATCC 7966 / DSM 30187 / JCM 1027 / KCTC 2358 / NCIMB 9240)	47	4.591836735	0	4.591836735
P06132	Q9USJ5	1	Schizosaccharomyces pombe (strain 972 / ATCC 24843)	47	4.904632153	0	4.904632153
Q13825	P52046	1	Clostridium acetobutylicum (strain ATCC 824 / DSM 792 / JCM 1419 / LMG 5710 / VKM B-1787)	47	5.899705015	0	5.899705015
Q5T7W7	Q6NEH3	1	Corynebacterium diphtheriae (strain ATCC 700971 / NCTC 13129 / Biotype gravis)	47	6.007751938	0	6.007751938
Q9NR19	A0L576	1	Magnetococcus marinus (strain ATCC BAA-1437 / JCM 17883 / MC-1)	47	6.419400856	0	6.419400856
Q96FL8	Q9SIA5	1	Arabidopsis thaliana	47	7.192982456	0	7.192982456
Q9UL12	B0K242	0.999998064	Thermoanaerobacter sp. (strain X514)	47	7.298474946	0	7.298474946
Q92506	Q5TJF5	1	Canis lupus familiaris	47	7.662835249	0	7.662835249
P51854	Q58092	1	Methanocaldococcus jannaschii (strain ATCC 43067 / DSM 2661 / JAL-1 / JCM 10045 / NBRC 100440)	47	7.718120805	0	7.718120805
Q7Z3D6	A5EFR6	0.999998573	Bradyrhizobium sp. (strain BTAi1 / ATCC BAA-1182)	47	7.792207792	0	7.792207792
O43776	C4V847	1	Nosema ceranae (strain BRL01)	47	9.489051095	0	9.489051095
Q96DC8	Q5R646	0.999989326	Pongo abelii	47	9.570957096	0	9.570957096
P49591	B6YWW5	1	Thermococcus onnurineus (strain NA1)	47	11.47859922	0	11.47859922
Q9UKQ2	Q90282	0.999178982	Crotalus atrox	47	12.64516129	0.164203612	12.48095768
Q9UBT6	Q66DZ7	1	Yersinia pseudotuberculosis serotype I (strain IP32953)	47	13.79310345	0	13.79310345
O15204	C9E1R8	0.999178982	Crotalus viridis viridis	47	14.04255319	0.164203612	13.87834958
O95831	Q84BZ0	0.999957663	Burkholderia cepacia	47	14.5187602	0	14.5187602
Q8WWH5	A7GG03	0.999999964	Clostridium botulinum (strain Langeland / NCTC 10281 / Type F)	47	14.89971347	0	14.89971347
Q96RQ9	B5U6Y8	1	Echis ocellatus	47	16.75485009	0	16.75485009
P0DN79	P71128	1	Campylobacter jejuni subsp. jejuni serotype O:2 (strain ATCC 700819 / NCTC 11168)	47	18.33030853	0	18.33030853
P35520	P71128	1	Campylobacter jejuni subsp. jejuni serotype O:2 (strain ATCC 700819 / NCTC 11168)	47	18.33030853	0	18.33030853
Q8IZ69	Q892Z2	0.999999981	Clostridium tetani (strain Massachusetts / E88)	47	18.56	0	18.56
Q16740	Q2GJB4	1	Anaplasma phagocytophilum (strain HZ)	47	20.2166065	0	20.2166065
Q96I15	Q9ZML2	0.99870801	Helicobacter pylori (strain J99 / ATCC 700824)	47	20.6741573	0.258397933	20.41575937
A6NNW6	B9KA91	0.998306764	Thermotoga neapolitana (strain ATCC 49049 / DSM 4359 / NS-E)	47	20.70063694	0.231481481	20.46915546
O43448	Q9P7U2	0.999748757	Schizosaccharomyces pombe (strain 972 / ATCC 24843)	47	20.54455446	0	20.54455446
Q9Y615	P30162	0.989361702	Onchocerca volvulus	47	23.2183908	2.127659574	21.09073123
Q86W50	P0DPA9	1	Psilocybe cubensis	47	26.33451957	0	26.33451957
Q8N6T7	A8MBU4	0.999999015	Caldivirga maquilingensis (strain ATCC 700844 / DSM 13496 / JCM 10307 / IC-167)	47	29.57746479	0	29.57746479
P30793	C1DHG2	1	Azotobacter vinelandii (strain DJ / ATCC BAA-1303)	47	30.4	0	30.4
P20248	Q92161	0.998721228	Carassius auratus	47	33.7962963	0.255754476	33.54054182
P18858	P0CL75	1	Pyrococcus abyssi (strain GE5 / Orsay)	47	35.69096844	0	35.69096844
Q8TEA8	Q07648	0.999999914	Saccharomyces cerevisiae (strain ATCC 204508 / S288c)	47	35.88516746	0	35.88516746
Q9NP64	A9CKQ7	0.923282224	Agrobacterium fabrum (strain C58 / ATCC 33970)	47	47.71784232	3.085553997	44.63228833
P04198	P23999	0.869463869	Rattus norvegicus	47	73.70689655	26.10722611	47.59967044
Q6ZRS2	O13682	0.889363354	Schizosaccharomyces pombe (strain 972 / ATCC 24843)	47	71.76470588	22.12732919	49.63737669
Q96EB6	Q54P49	1	Dictyostelium discoideum	47	50.20080321	0	50.20080321
A1Z1Q3	Q8K4G6	1	Rattus norvegicus	47	51.78571429	0	51.78571429
Q13164	Q9LMM5	1	Arabidopsis thaliana	47	54.90196078	0	54.90196078
P03915	P03916	1	Pan paniscus	46	0.165837479	0	0.165837479
Q8N4G2	P26990	1	Gallus gallus	46	2.604166667	0	2.604166667
Q8TDY3	Q9URS0	0.997333333	Penicillium chrysogenum	46	3.448275862	0.533333333	2.914942529
P46926	Q17QL1	1	Bos taurus	46	4.152249135	0	4.152249135
Q08426	Q9ZPI6	1	Arabidopsis thaliana	46	4.564315353	0	4.564315353
O00421	Q5ECR9	1	Canis lupus familiaris	46	5.523255814	0	5.523255814
Q9HA77	A6UP68	1	Methanococcus vannielii (strain ATCC 35089 / DSM 1224 / JCM 13029 / OCM 148 / SB)	46	6.382978723	0	6.382978723
Q6UB35	A4J0S6	1	Desulfotomaculum reducens (strain MI-1)	46	7.975460123	0	7.975460123
Q9H777	Q5KXG8	1	Geobacillus kaustophilus (strain HTA426)	46	7.988980716	0	7.988980716
Q6PI48	Q8RAI7	1	Caldanaerobacter subterraneus subsp. tengcongensis (strain DSM 15242 / JCM 11007 / NBRC 100824 / MB4)	46	8.062015504	0	8.062015504
P49366	P38791	1	Saccharomyces cerevisiae (strain ATCC 204508 / S288c)	46	8.130081301	0	8.130081301
Q969Q4	Q1MTE5	0.999999997	Danio rerio	46	8.163265306	0	8.163265306
O00746	Q9WV85	1	Mus musculus	46	9.625668449	0	9.625668449
Q9UK55	Q80X76	0.998876404	Mus musculus	46	12.83783784	0.224719101	12.61311874
Q86U28	Q60AU6	0.999517684	Methylococcus capsulatus (strain ATCC 33009 / NCIMB 11132 / Bath)	46	12.98701299	0	12.98701299
Q15759	Q09892	1	Schizosaccharomyces pombe (strain 972 / ATCC 24843)	46	13.46153846	0	13.46153846
Q6P1R4	Q32M08	0.999999998	Mus musculus	46	15.22198732	0	15.22198732
Q9Y3A0	A7SNR3	1	Nematostella vectensis	46	15.47169811	0	15.47169811
O76031	Q1GPH4	0.972813239	Sphingopyxis alaskensis (strain DSM 13593 / LMG 18877 / RB2256)	46	21.32701422	5.437352246	15.88966197
Q8WWM9	P02207	0.998330424	Lampetra fluviatilis	46	17.36842105	0	17.36842105
O94925	A7GH26	1	Clostridium botulinum (strain Langeland / NCTC 10281 / Type F)	46	18.53512706	0	18.53512706
Q9UJ68	Q8YWD8	0.993243243	Nostoc sp. (strain PCC 7120 / SAG 25.82 / UTEX 2576)	46	20.85106383	1.351351351	19.49971248
A5LHX3	O24361	1	Spinacia oleracea	46	20	0	20
Q7Z2T5	C5A6N2	0.999999985	Thermococcus gammatolerans (strain DSM 15229 / JCM 11827 / EJ3)	46	20.7366985	0	20.7366985
P50406	P35406	1	Carassius auratus	46	23.18181818	0	23.18181818
O15372	Q54UD0	0.992163009	Dictyostelium discoideum	46	25	1.567398119	23.43260188
Q9UBS3	Q7NBW0	0.983555712	Mycoplasma gallisepticum (strain R(low / passage 15 / clone 2))	46	26.00896861	2.557544757	23.45142385
Q08J23	Q3IHA0	0.997473516	Pseudoalteromonas haloplanktis (strain TAC 125)	46	23.98956975	0	23.98956975
Q9UNA4	Q9CNG4	0.999999977	Pasteurella multocida (strain Pm70)	46	25.54054054	0	25.54054054
Q9NXH9	O27258	0.999999999	Methanothermobacter thermautotrophicus (strain ATCC 29096 / DSM 1053 / JCM 10044 / NBRC 100330 / Delta H)	46	26.10015175	0	26.10015175
Q9Y253	A8AKQ2	0.999876609	Citrobacter koseri (strain ATCC BAA-895 / CDC 4225-83 / SGSC4696)	46	27.20897616	0	27.20897616
Q9GZR7	O74393	0.933641975	Schizosaccharomyces pombe (strain 972 / ATCC 24843)	46	42.02561118	13.27160494	28.75400624
P31152	Q63454	1	Rattus norvegicus	46	28.79045997	0	28.79045997
Q9UHI6	P0CQ72	1	Cryptococcus neoformans var. neoformans serotype D (strain JEC21 / ATCC MYA-565)	46	29.73300971	0	29.73300971
Q96HN2	Q04WX0	1	Leptospira borgpetersenii serovar Hardjo-bovis (strain L550)	46	30.27823241	0	30.27823241
Q92994	O28970	0.992141307	Archaeoglobus fulgidus (strain ATCC 49558 / VC-16 / DSM 4304 / JCM 9628 / NBRC 100126)	46	43.42688331	1.226993865	42.19988944
Q96AC6	P46864	0.937583893	Arabidopsis thaliana	46	56.08591885	12.48322148	43.60269738
P20226	Q8W0W4	1	Oryza sativa subsp. japonica	46	47.78761062	0	47.78761062
O15355	Q9LUU7	0.999775336	Arabidopsis thaliana	46	52.56410256	0	52.56410256
O75821	B4G3E2	0.980072464	Drosophila persimilis	46	58.75	3.985507246	54.76449275
P35712	Q9XS37	0.906592454	Bos mutus grunniens	46	75.12077295	18.34061135	56.78016159
P12036	P48677	0.936986301	Carassius auratus	46	72.70955166	12.60273973	60.10681193
Q86VQ3	O97508	0.999999713	Equus caballus	46	76.49186257	0	76.49186257
P30414	P24368	0.99537037	Rattus norvegicus	46	86.73050616	0.925925926	85.80458023
Q8IVW1	P84079	0.999999942	Rattus norvegicus	45	1.129943503	0	1.129943503
Q9BZM2	Q9QZT4	1	Mus musculus	45	4.166666667	0	4.166666667
Q9NUB1	A0L576	1	Magnetococcus marinus (strain ATCC BAA-1437 / JCM 17883 / MC-1)	45	4.208998549	0	4.208998549
Q9NUV7	A6LMP4	1	Thermosipho melanesiensis (strain DSM 12029 / CIP 104789 / BI429)	45	4.347826087	0	4.347826087
Q96H96	Q298G6	1	Drosophila pseudoobscura pseudoobscura	45	4.851752022	0	4.851752022
Q9GZT4	Q2PGG3	1	Arabidopsis thaliana	45	5	0	5
P35249	O28219	1	Archaeoglobus fulgidus (strain ATCC 49558 / VC-16 / DSM 4304 / JCM 9628 / NBRC 100126)	45	6.611570248	0	6.611570248
P22830	B9M326	1	Geobacter daltonii (strain DSM 22248 / JCM 15807 / FRC-32)	45	7.56501182	0	7.56501182
P11802	P34117	1	Dictyostelium discoideum	45	7.590759076	0	7.590759076
O95671	Q8HZJ0	1	Macaca mulatta	45	8.051529791	0	8.051529791
P47895	O14293	0.999005964	Schizosaccharomyces pombe (strain 972 / ATCC 24843)	45	8.984375	0.198807157	8.785567843
O95528	Q8VHD6	1	Mus musculus	45	9.242144177	0	9.242144177
P04818	Q89940	1	Equine herpesvirus 2 (strain 86/87)	45	9.265175719	0	9.265175719
P35670	P38995	1	Saccharomyces cerevisiae (strain ATCC 204508 / S288c)	45	9.692832765	0	9.692832765
Q9H903	Q2LUP9	1	Syntrophus aciditrophicus (strain SB)	45	10.08645533	0	10.08645533
Q7Z7A3	B4J5B3	1	Drosophila grimshawi	45	10.63218391	0	10.63218391
P09110	P44873	0.996183206	Haemophilus influenzae (strain ATCC 51907 / DSM 11121 / KW20 / Rd)	45	11.79245283	0.763358779	11.02909405
Q9NZB8	Q747W9	1	Geobacter sulfurreducens (strain ATCC 51573 / DSM 12127 / PCA)	45	11.16352201	0	11.16352201
Q99757	Q17424	0.999995088	Caenorhabditis elegans	45	12.04819277	0	12.04819277
Q969Y2	A9M9E5	1	Brucella canis (strain ATCC 23365 / NCTC 10854)	45	12.19512195	0	12.19512195
Q96EE3	A8WVD2	1	Caenorhabditis briggsae	45	12.5	0	12.5
P57772	Q9TMM9	0.999954094	Toxoplasma gondii	45	13.42281879	0	13.42281879
P61247	B0CY45	0.96484375	Laccaria bicolor (strain S238N-H82 / ATCC MYA-4686)	45	20.83333333	7.03125	13.80208333
Q58FF7	Q18688	0.949430199	Caenorhabditis elegans	45	24.12060302	10.11396011	14.0066429
O14558	O12988	0.942953005	Columba livia	45	25.625	11.40939597	14.21560403
Q9UPU3	O42930	0.996901788	Schizosaccharomyces pombe (strain 972 / ATCC 24843)	45	14.89361702	0.613915416	14.27970161
O43865	Q04WX0	1	Leptospira borgpetersenii serovar Hardjo-bovis (strain L550)	45	14.90566038	0	14.90566038
Q5TDP6	P21154	0.999995861	Methanococcus voltae	45	14.93123772	0	14.93123772
P08311	P52195	1	Papio hamadryas	45	16.47058824	0	16.47058824
Q9UN42	Q8WMG3	1	Oryctolagus cuniculus	45	16.80672269	0	16.80672269
O14556	P80534	0.99862259	Jaculus orientalis	45	19.11764706	0.275482094	18.84216497
Q15477	Q97VY9	0.999960271	Sulfolobus solfataricus (strain ATCC 35092 / DSM 1617 / JCM 11322 / P2)	45	20.14446228	0	20.14446228
P13196	A6LMP4	1	Thermosipho melanesiensis (strain DSM 12029 / CIP 104789 / BI429)	45	20.3125	0	20.3125
Q13472	Q59046	0.99868594	Methanocaldococcus jannaschii (strain ATCC 43067 / DSM 2661 / JAL-1 / JCM 10045 / NBRC 100440)	45	21.07892108	0.262812089	20.81610899
Q8N490	Q2RP80	0.999999996	Rhodospirillum rubrum (strain ATCC 11170 / ATH 1.1.1 / DSM 467 / LMG 4362 / NCIB 8255 / S1)	45	21.03896104	0	21.03896104
Q58FG1	Q18688	0.949430199	Caenorhabditis elegans	45	32.05741627	10.11396011	21.94345615
Q16774	Q01230	0.999999996	Vaccinia virus (strain Western Reserve)	45	22.33502538	0	22.33502538
P25100	P35406	1	Carassius auratus	45	24.3006993	0	24.3006993
Q9NQX3	Q58080	0.999960254	Methanocaldococcus jannaschii (strain ATCC 43067 / DSM 2661 / JAL-1 / JCM 10045 / NBRC 100440)	45	24.72826087	0	24.72826087
Q14568	Q18688	0.949430199	Caenorhabditis elegans	45	34.98542274	10.11396011	24.87146263
P30530	Q07E48	0.997465605	Dasypus novemcinctus	45	26.39821029	0.506879073	25.89133122
O00303	B3M123	1	Drosophila ananassae	45	27.45098039	0	27.45098039
P53992	P53953	0.970319635	Saccharomyces cerevisiae (strain ATCC 204508 / S288c)	45	34.18647166	5.936073059	28.2503986
Q9NZ71	Q60452	1	Cricetulus griseus	45	30.35274815	0	30.35274815
Q16763	P62840	0.989759046	Xenopus laevis	45	34.68468468	2.040816327	32.64386836
P29372	Q8XHA9	1	Clostridium perfringens (strain 13 / Type A)	45	33.22147651	0	33.22147651
Q8NE71	O31716	0.999074074	Bacillus subtilis (strain 168)	45	42.13017751	0.185185185	41.94499233
P35251	A1RWU6	0.999972862	Thermofilum pendens (strain DSM 2475 / Hrk 5)	45	48.34494774	0	48.34494774
O75385	Q4V7Q6	0.998931624	Xenopus laevis	45	51.9047619	0.213675214	51.69108669
Q8WUR7	Q478W6	0.931851305	Dechloromonas aromatica (strain RCB)	45	52.2875817	0	52.2875817
P28715	Q97B98	0.959539247	Thermoplasma volcanium (strain ATCC 51530 / DSM 4299 / JCM 9571 / NBRC 15438 / GSS1)	45	55.98650927	0	55.98650927
O15069	P87147	0.83813291	Schizosaccharomyces pombe (strain 972 / ATCC 24843)	45	90.26888604	32.3699422	57.89894385
O00294	Q9SQU1	0.982894731	Arabidopsis thaliana	45	61.80811808	3.421052632	58.38706545
Q9BXD5	Q5RDY1	1	Pongo abelii	44	0.3125	0	0.3125
Q93097	Q98SN7	1	Gallus gallus	44	2.557544757	0	2.557544757
Q9NZ32	P02574	0.992016223	Drosophila melanogaster	44	4.316546763	1.595744681	2.720802082
P36406	P61210	1	Locusta migratoria	44	2.961672474	0	2.961672474
P37837	Q1H0R4	1	Methylobacillus flagellatus (strain KT / ATCC 51484 / DSM 6875)	44	3.560830861	0	3.560830861
Q96EM0	A8H392	1	Shewanella pealeana (strain ATCC 700345 / ANG-SQ1)	44	4.237288136	0	4.237288136
P48304	Q08731	1	Mus musculus	44	4.819277108	0	4.819277108
P06744	P52031	0.996415771	Drosophila yakuba	44	6.451612903	0.716845878	5.734767025
Q8N8L6	Q20758	0.998106068	Caenorhabditis elegans	44	6.147540984	0	6.147540984
Q5K4L6	P97524	1	Rattus norvegicus	44	6.575342466	0	6.575342466
P10600	P16176	0.982984293	Xenopus laevis	44	10.4368932	3.403141361	7.033751843
Q96IJ6	Q86HG0	1	Dictyostelium discoideum	44	8.095238095	0	8.095238095
P36955	Q5R9E3	0.999999968	Pongo abelii	44	8.373205742	0	8.373205742
P56192	Q0SMS1	1	Borrelia afzelii (strain PKo)	44	8.777777778	0	8.777777778
Q96RQ3	D3DJ42	0.997881356	Hydrogenobacter thermophilus (strain DSM 6534 / IAM 12695 / TK-6)	44	9.793103448	0.423728814	9.369374635
Q9Y697	C3PNQ8	0.996341463	Rickettsia africae (strain ESF-5)	44	10.72210066	0.731707317	9.990393339
P43897	Q1MH53	0.996740245	Rhizobium leguminosarum bv. viciae (strain 3841)	44	11.07692308	0.649350649	10.42757243
Q9BVL4	Q7WKJ9	0.997979798	Bordetella bronchiseptica (strain ATCC BAA-588 / NCTC 13252 / RB50)	44	11.0612855	0.404040404	10.6572451
Q96PQ0	Q98930	0.995917085	Gallus gallus	44	12.59706644	0.816582915	11.78048352
O14830	O04857	0.999887302	Nicotiana tabacum	44	11.81938911	0	11.81938911
Q9BTE6	Q7ZYJ9	0.993932039	Xenopus laevis	44	13.34951456	1.213592233	12.13592233
Q9UI32	A7GH26	1	Clostridium botulinum (strain Langeland / NCTC 10281 / Type F)	44	12.45847176	0	12.45847176
O14807	P22123	1	Diplobatis ommata	44	12.5	0	12.5
Q5ST30	C1D6J9	0.995731057	Laribacter hongkongensis (strain HLHK9)	44	13.82878645	0.853788687	12.97499777
Q8WY21	O42930	0.996916353	Schizosaccharomyces pombe (strain 972 / ATCC 24843)	44	13.6130137	0.613915416	12.99909828
P28340	O36363	1	Alcelaphine herpesvirus 1 (strain C500)	44	13.36946703	0	13.36946703
Q9UNP9	P54985	1	Blattella germanica	44	14.28571429	0	14.28571429
Q9BYD3	B8FET4	0.961162337	Desulfatibacillum alkenivorans (strain AK-01)	44	22.50803859	7.766990291	14.74104829
Q8NBS9	Q86IA3	0.999999898	Dictyostelium discoideum	44	15.0462963	0	15.0462963
Q9H078	Q8KG79	0.99086758	Chlorobium tepidum (strain ATCC 49652 / DSM 12025 / NBRC 103806 / TLS)	44	17.1145686	1.826484018	15.28808458
Q15046	Q3A9M2	0.99795082	Carboxydothermus hydrogenoformans (strain ATCC BAA-161 / DSM 6008 / Z-2901)	44	17.75544389	0.409836066	17.34560782
P36551	A1S1K6	0.996710526	Shewanella amazonensis (strain ATCC BAA-1098 / SB2B)	44	18.06167401	0.657894737	17.40377927
Q8NI60	Q6INL7	0.996269594	Xenopus laevis	44	18.70170015	0	18.70170015
Q9BZX2	Q9KDD8	1	Bacillus halodurans (strain ATCC BAA-125 / DSM 18197 / FERM 7344 / JCM 9153 / C-125)	44	19.15708812	0	19.15708812
O75417	Q97AI2	1	Thermoplasma volcanium (strain ATCC 51530 / DSM 4299 / JCM 9571 / NBRC 15438 / GSS1)	44	19.30501931	0	19.30501931
Q2M2H8	P0CD66	1	Sulfolobus solfataricus (strain ATCC 35092 / DSM 1617 / JCM 11322 / P2)	44	19.3638171	0	19.3638171
Q96BW1	O13867	1	Schizosaccharomyces pombe (strain 972 / ATCC 24843)	44	19.41747573	0	19.41747573
Q9NWZ5	O74427	1	Schizosaccharomyces pombe (strain 972 / ATCC 24843)	44	20.25547445	0	20.25547445
Q9HA47	Q9KDD8	1	Bacillus halodurans (strain ATCC BAA-125 / DSM 18197 / FERM 7344 / JCM 9153 / C-125)	44	21.29963899	0	21.29963899
P04792	P02499	0.933484576	Procavia capensis	44	37.56097561	13.29479769	24.26617792
Q86XW9	Q715T0	0.983788396	Mus musculus	44	27.87878788	3.242320819	24.63646706
P25205	Q9UXG1	0.993440233	Sulfolobus solfataricus (strain ATCC 35092 / DSM 1617 / JCM 11322 / P2)	44	27.22772277	1.311953353	25.91576942
Q14152	A5E1T3	0.914496036	Lodderomyces elongisporus (strain ATCC 11503 / CBS 2605 / JCM 1781 / NBRC 1676 / NRRL YB-4239)	44	44.06657019	17.10079275	26.96577744
P0CE72	P19753	0.99999927	Gallus gallus	44	27.52293578	0	27.52293578
P0CE71	P19753	0.999999345	Gallus gallus	44	28.44036697	0	28.44036697
Q92841	P0CQ76	0.948148148	Cryptococcus neoformans var. neoformans serotype D (strain JEC21 / ATCC MYA-565)	44	38.95747599	10.37037037	28.58710562
Q9UBT2	Q99344	0.999935669	Saccharomyces cerevisiae (strain ATCC 204508 / S288c)	44	29.21875	0	29.21875
O75688	P35182	0.991101835	Saccharomyces cerevisiae (strain ATCC 204508 / S288c)	44	36.11691023	1.779359431	34.3375508
Q12889	Q61362	1	Mus musculus	44	37.61061947	0	37.61061947
Q6HA08	Q9XTD6	0.999999944	Caenorhabditis elegans	44	37.81902552	0	37.81902552
Q9NXL9	Q9UXG1	0.993440233	Sulfolobus solfataricus (strain ATCC 35092 / DSM 1617 / JCM 11322 / P2)	44	39.54505687	1.311953353	38.23310352
Q9UQ84	Q12086	0.98372093	Saccharomyces cerevisiae (strain ATCC 204508 / S288c)	44	44.68085106	3.255813953	41.42503711
P50607	Q9SQU1	0.982894737	Arabidopsis thaliana	44	58.89328063	3.421052632	55.472228
Q9GZR2	Q66UW5	0.99986497	Sus scrofa	44	57.34597156	0	57.34597156
P21127	P43450	1	Carassius auratus	44	58.99371069	0	58.99371069
O60248	P36395	0.932683895	Sminthopsis macroura	44	87.55364807	13.46153846	74.09210961
Q13427	P18253	0.99382716	Schizosaccharomyces pombe (strain 972 / ATCC 24843)	44	81.16710875	1.234567901	79.93254085
P19622	P31535	0.99950158	Myxine glutinosa	44	87.98798799	0	87.98798799
O15370	P40635	0.993055547	Alligator mississippiensis	44	93.65079365	1.388888889	92.26190476
Q9NXU5	P34727	0.999687249	Ajellomyces capsulatus	43	1.960784314	0	1.960784314
P0DJD7	P27822	1	Oryctolagus cuniculus	43	2.577319588	0	2.577319588
P0DJD8	P27822	1	Oryctolagus cuniculus	43	2.577319588	0	2.577319588
P0DJD9	P27822	1	Oryctolagus cuniculus	43	2.577319588	0	2.577319588
Q00796	Q02912	1	Bombyx mori	43	3.081232493	0	3.081232493
P49903	O62461	1	Caenorhabditis elegans	43	4.081632653	0	4.081632653
O00764	O01824	1	Caenorhabditis elegans	43	4.166666667	0	4.166666667
Q6DHV7	Q295P6	1	Drosophila pseudoobscura pseudoobscura	43	4.507042254	0	4.507042254
Q9H853	Q9JJZ2	0.982182628	Mus musculus	43	8.298755187	3.563474388	4.735280799
Q02252	Q5WKZ1	1	Bacillus clausii (strain KSM-K16)	43	4.859813084	0	4.859813084
Q9UI17	C5D4A2	1	Geobacillus sp. (strain WCH70)	43	5.080831409	0	5.080831409
P28838	Q9JTI8	1	Neisseria meningitidis serogroup A / serotype 4A (strain Z2491)	43	5.587668593	0	5.587668593
Q9BYX7	P84336	0.990666667	Camelus dromedarius	43	8	1.866666667	6.133333333
Q9HAU8	A7THG7	1	Vanderwaltozyma polyspora (strain ATCC 22028 / DSM 70294)	43	7.586206897	0	7.586206897
Q9H4A4	A7THG7	1	Vanderwaltozyma polyspora (strain ATCC 22028 / DSM 70294)	43	8.153846154	0	8.153846154
P53041	Q6P861	1	Xenopus tropicalis	43	8.216432866	0	8.216432866
Q86U17	Q9TT35	1	Sus scrofa	43	8.530805687	0	8.530805687
Q9Y285	B7XI98	1	Enterocytozoon bieneusi (strain H348)	43	9.05511811	0	9.05511811
Q8N142	Q02787	1	Schizosaccharomyces pombe (strain 972 / ATCC 24843)	43	9.190371991	0	9.190371991
P25789	Q8ZVM1	1	Pyrobaculum aerophilum (strain ATCC 51768 / IM2 / DSM 7523 / JCM 9630 / NBRC 100827)	43	9.195402299	0	9.195402299
P26639	B7XIA1	1	Enterocytozoon bieneusi (strain H348)	43	9.405255878	0	9.405255878
Q8TBG4	Q9VU95	1	Drosophila melanogaster	43	9.619238477	0	9.619238477
Q96SF2	Q9V2T3	0.998007965	Desulfurococcus mobilis	43	11.13105925	0.398406375	10.73265287
Q9BXW4	Q8S927	0.999678309	Arabidopsis thaliana	43	12.24489796	0	12.24489796
P32322	Q4R531	1	Macaca fascicularis	43	13.79310345	0	13.79310345
Q8NEV1	P40231	1	Schizosaccharomyces pombe (strain 972 / ATCC 24843)	43	14.06649616	0	14.06649616
P07814	A8MLB3	1	Alkaliphilus oremlandii (strain OhILAs)	43	15.27777778	0	15.27777778
P0CG48	Q39256	0.995245642	Arabidopsis thaliana	43	17.08029197	0.950871632	16.12942034
Q92901	P14126	0.974160207	Saccharomyces cerevisiae (strain ATCC 204508 / S288c)	43	21.37592138	5.167958656	16.20796272
Q9BQ52	P87168	0.996312345	Schizosaccharomyces pombe (strain 972 / ATCC 24843)	43	17.55447942	0.737463127	16.81701629
P29474	P79290	0.997674419	Sus scrofa	43	18.03823774	0.465116279	17.57312146
Q16720	Q2QMX9	0.999509804	Oryza sativa subsp. japonica	43	17.95081967	0.098039216	17.85278046
P45983	Q9U6D2	1	Ancylostoma caninum	43	18.50117096	0	18.50117096
Q01814	Q2QMX9	0.999509804	Oryza sativa subsp. japonica	43	19.54947707	0.098039216	19.45143786
Q9NRC8	Q9WYW0	0.99964297	Thermotoga maritima (strain ATCC 43589 / MSB8 / DSM 3109 / JCM 10099)	43	19.5	0	19.5
Q13206	Q9FFT9	0.900541272	Arabidopsis thaliana	43	39.65714286	19.8917456	19.76539725
Q8N4E7	Q99MX2	1	Mus musculus	43	21.48760331	0	21.48760331
P46777	Q95276	1	Sus scrofa	43	22.22222222	0	22.22222222
Q56UQ5	Q66JC5	1	Xenopus tropicalis	43	22.85714286	0	22.85714286
P08172	P19327	0.957345972	Rattus norvegicus	43	34.33476395	8.530805687	25.80395826
P43681	Q5IS75	1	Pan troglodytes	43	26.15629984	0	26.15629984
Q96FT7	Q708S6	0.998109641	Danio rerio	43	28.12982998	0.378071834	27.75175815
O95487	P53953	0.970319635	Saccharomyces cerevisiae (strain ATCC 204508 / S288c)	43	34.77917981	5.936073059	28.84310675
Q02880	P07065	0.998830302	Enterobacteria phage T4	43	29.27429274	0.226244344	29.0480484
P08240	Q68VX4	0.998376154	Rickettsia typhi (strain ATCC VR-144 / Wilmington)	43	30.2507837	0	30.2507837
Q9H013	C9E1R8	0.999178982	Crotalus viridis viridis	43	30.47120419	0.164203612	30.30700058
Q13112	Q8YRI1	0.972499269	Nostoc sp. (strain PCC 7120 / SAG 25.82 / UTEX 2576)	43	32.55813953	0	32.55813953
Q9NR30	Q58083	0.994550409	Methanocaldococcus jannaschii (strain ATCC 43067 / DSM 2661 / JAL-1 / JCM 10045 / NBRC 100440)	43	35.88761175	1.089918256	34.79769349
Q58FG0	Q18688	0.949424951	Caenorhabditis elegans	43	46.10778443	10.11396011	35.99382432
Q96RR4	Q8LIG4	0.99662921	Oryza sativa subsp. japonica	43	38.0952381	0.674157303	37.42108079
P23760	Q9PUK5	0.891397849	Xenopus laevis	43	62.4217119	21.72043011	40.70128179
P27797	Q9D9Q6	0.952631579	Mus musculus	43	51.558753	9.473684211	42.08506879
P62750	P54016	0.997191281	Methanocaldococcus jannaschii (strain ATCC 43067 / DSM 2661 / JAL-1 / JCM 10045 / NBRC 100440)	43	42.94871795	0	42.94871795
P20042	C5A2A8	0.999718271	Thermococcus gammatolerans (strain DSM 15229 / JCM 11827 / EJ3)	43	44.14414414	0	44.14414414
Q9UPZ9	P34117	1	Dictyostelium discoideum	43	45.7278481	0	45.7278481
Q9Y572	Q84M95	0.998788828	Arabidopsis thaliana	43	47.2972973	0	47.2972973
Q9Y4K1	P02531	0.999594347	Rana temporaria	43	51.30586187	0	51.30586187
P55854	P55853	0.943371167	Caenorhabditis elegans	43	65.04854369	10.98901099	54.0595327
Q9NZU7	Q9JLK3	0.973988439	Mus musculus	43	62.7027027	5.202312139	57.50039056
Q9UQ88	P43450	1	Carassius auratus	43	58.10983397	0	58.10983397
Q92794	Q10325	1	Schizosaccharomyces pombe (strain 972 / ATCC 24843)	43	63.77245509	0	63.77245509
Q5JWF2	P38404	1	Locusta migratoria	43	66.05593057	0	66.05593057
Q9Y3S1	Q2V338	0.970528455	Arabidopsis thaliana	43	73.22594689	5.894308943	67.33163794
Q5TCY1	P42169	0.994134897	Caenorhabditis elegans	43	75.32172597	1.173020528	74.14870544
Q9NYV4	P43450	1	Carassius auratus	43	75.63758389	0	75.63758389
Q9NPB9	Q1WLP9	1	Ovis aries	42	1.142857143	0	1.142857143
Q9NYV8	Q646F4	1	Papio hamadryas	42	1.577287066	0	1.577287066
O60361	Q7Z8P9	1	Neosartorya fumigata (strain ATCC MYA-4609 / Af293 / CBS 101355 / FGSC A1100)	42	2.189781022	0	2.189781022
P11712	P20814	1	Rattus norvegicus	42	2.653061224	0	2.653061224
Q5R387	P39878	1	Rattus norvegicus	42	2.684563758	0	2.684563758
P30038	B7GFV3	0.999029126	Anoxybacillus flavithermus (strain DSM 21510 / WK1)	42	3.730017762	0.194174757	3.535843005
P04183	P04184	1	Mus musculus	42	4.273504274	0	4.273504274
P52907	Q2QLB9	0.996503497	Plecturocebus moloch	42	5.594405594	0.699300699	4.895104895
Q8TAV3	O54750	0.999001996	Mus musculus	42	5.102040816	0.199600798	4.902440018
P51589	P24460	1	Canis lupus familiaris	42	5.577689243	0	5.577689243
O00590	Q8MJW8	1	Canis lupus familiaris	42	5.729166667	0	5.729166667
Q9BQ69	Q8K4G6	1	Rattus norvegicus	42	5.846153846	0	5.846153846
Q93084	Q9SY55	0.999498998	Arabidopsis thaliana	42	6.232023011	0.100200401	6.13182261
P35414	Q7SZP9	1	Danio rerio	42	6.315789474	0	6.315789474
Q07837	O05242	1	Bacillus subtilis (strain 168)	42	6.569343066	0	6.569343066
P50993	P35317	0.986420951	Hydra vulgaris	42	9.31372549	2.715809893	6.597915597
O75489	Q37622	1	Prototheca wickerhamii	42	6.818181818	0	6.818181818
P28062	O24361	1	Spinacia oleracea	42	6.884057971	0	6.884057971
Q6IPT4	Q6BUX2	0.999977994	Debaryomyces hansenii (strain ATCC 36239 / CBS 767 / JCM 1990 / NBRC 0083 / IGC 2968)	42	6.984126984	0	6.984126984
Q9UEF7	Q9FLU9	1	Arabidopsis thaliana	42	7.015810277	0	7.015810277
P25089	O08790	1	Mus musculus	42	7.365439093	0	7.365439093
P41181	P47865	1	Bos taurus	42	7.749077491	0	7.749077491
P56202	P04988	1	Dictyostelium discoideum	42	8.244680851	0	8.244680851
Q86VQ6	Q8T137	0.998924731	Dictyostelium discoideum	42	8.553654743	0.215053763	8.33860098
O14904	Q98SN7	1	Gallus gallus	42	8.493150685	0	8.493150685
Q9UKU6	A6QPT7	1	Bos taurus	42	8.69140625	0	8.69140625
Q7LG56	O57175	1	Vaccinia virus (strain Ankara)	42	8.831908832	0	8.831908832
Q9BV57	Q7XEJ5	0.997282609	Oryza sativa subsp. japonica	42	9.497206704	0.543478261	8.953728443
P19087	P38404	1	Locusta migratoria	42	9.039548023	0	9.039548023
Q9BPX1	P50197	0.999999571	Sphingomonas paucimobilis	42	9.259259259	0	9.259259259
P51553	Q54B68	1	Dictyostelium discoideum	42	9.41475827	0	9.41475827
O95544	B9M5P5	0.999999992	Geobacter daltonii (strain DSM 22248 / JCM 15807 / FRC-32)	42	9.865470852	0	9.865470852
Q96Q15	Q6FX42	0.999579327	Candida glabrata (strain ATCC 2001 / CBS 138 / JCM 3761 / NBRC 0622 / NRRL Y-65)	42	10.48893745	0.084068937	10.40486851
A6NM43	Q9V2T3	0.998007966	Desulfurococcus mobilis	42	11.49012567	0.398406375	11.0917193
O95843	Q8VBV8	0.999999689	Mus musculus	42	11.48325359	0	11.48325359
O75251	O21272	1	Reclinomonas americana	42	11.7370892	0	11.7370892
Q9Y6F9	Q3L254	1	Gallus gallus	42	12.05479452	0	12.05479452
P51888	Q9DE66	1	Coturnix japonica	42	12.82722513	0	12.82722513
P49589	A6UP68	1	Methanococcus vannielii (strain ATCC 35089 / DSM 1224 / JCM 13029 / OCM 148 / SB)	42	13.10160428	0	13.10160428
Q8TC94	P27131	0.992	Naegleria fowleri	42	15.38461538	1.6	13.78461538
P10144	P52195	1	Papio hamadryas	42	15.38461538	0	15.38461538
P08588	O70431	1	Meriones unguiculatus	42	15.93291405	0	15.93291405
P08697	Q9CQV3	0.999999996	Mus musculus	42	16.08961303	0	16.08961303
Q9HCJ6	Q5R4S7	0.99999997	Pongo abelii	42	17.18377088	0	17.18377088
P20020	Q2QMX9	0.999509804	Oryza sativa subsp. japonica	42	17.72655008	0.098039216	17.62851086
Q6NT52	Q2Q1P2	1	Pan troglodytes	42	17.94871795	0	17.94871795
P0DN87	Q2Q1P2	1	Pan troglodytes	42	20	0	20
Q6FI81	C4PYP8	0.999879133	Schistosoma mansoni	42	20.51282051	0	20.51282051
Q9GZT5	P87387	1	Xenopus laevis	42	20.6235012	0	20.6235012
P0DN86	Q2Q1P2	1	Pan troglodytes	42	21.21212121	0	21.21212121
Q6IQ22	P17609	0.9975	Schizosaccharomyces pombe (strain 972 / ATCC 24843)	42	21.72131148	0.5	21.22131148
P15880	P46791	1	Cricetulus griseus	42	21.50170648	0	21.50170648
Q9Y450	P41203	0.989726027	Desulfurococcus mobilis	42	23.83040936	2.054794521	21.77561484
P10301	P32252	1	Dictyostelium discoideum	42	23.85321101	0	23.85321101
Q9UBE8	Q39025	1	Arabidopsis thaliana	42	24.47817837	0	24.47817837
Q00688	Q2UPT7	0.993744262	Aspergillus oryzae (strain ATCC 42149 / RIB 40)	42	25.44642857	0	25.44642857
O95486	P53953	0.970319635	Saccharomyces cerevisiae (strain ATCC 204508 / S288c)	42	34.12625801	5.936073059	28.19018495
Q969H0	Q8YRI1	1	Nostoc sp. (strain PCC 7120 / SAG 25.82 / UTEX 2576)	42	29.56152758	0	29.56152758
Q00537	P34117	1	Dictyostelium discoideum	42	29.63671128	0	29.63671128
Q9NPD8	P35128	0.990066221	Drosophila melanogaster	42	31.97969543	1.986754967	29.99294046
P24928	P42486	0.995517241	African swine fever virus (strain Badajoz 1971 Vero-adapted)	42	31.21827411	0.896551724	30.32172239
P35523	Q9WUB7	1	Mus musculus	42	30.46558704	0	30.46558704
Q96L91	O13682	0.889363354	Schizosaccharomyces pombe (strain 972 / ATCC 24843)	42	54.85913264	22.12732919	32.73180344
P49593	P35182	0.991066393	Saccharomyces cerevisiae (strain ATCC 204508 / S288c)	42	34.80176211	1.779359431	33.02240268
P22087	Q5JFN1	1	Thermococcus kodakarensis (strain ATCC BAA-918 / JCM 12380 / KOD1)	42	34.89096573	0	34.89096573
Q8TDT2	A4FUQ5	0.993244282	Mus musculus	42	35.10638298	0	35.10638298
Q8TD08	Q39025	1	Arabidopsis thaliana	42	36.02941176	0	36.02941176
Q8WY54	Q9LUU7	0.99982214	Arabidopsis thaliana	42	37.17277487	0	37.17277487
Q9NRL3	Q8YRI1	0.998853278	Nostoc sp. (strain PCC 7120 / SAG 25.82 / UTEX 2576)	42	38.24701195	0	38.24701195
P27540	O61734	0.909200969	Drosophila melanogaster	42	58.55513308	18.1598063	40.39532678
Q68DQ2	P02525	0.989521523	Mus musculus	42	40.47138047	0	40.47138047
Q6SJ96	Q8W0W4	1	Oryza sativa subsp. japonica	42	42.13333333	0	42.13333333
O15297	Q3EAF9	0.982473025	Arabidopsis thaliana	42	45.12396694	2.864583333	42.25938361
Q92620	Q9HE06	1	Schizosaccharomyces pombe (strain 972 / ATCC 24843)	42	42.54278729	0	42.54278729
P57796	Q9JLK3	0.973988439	Mus musculus	42	54.18181818	5.202312139	48.97950604
P07197	P48677	0.936986301	Carassius auratus	42	65.93886463	12.60273973	53.3361249
Q3SXY8	Q2TA37	0.999995071	Bos taurus	42	55.8411215	0	55.8411215
Q96RT1	Q54AX5	0.985269379	Dictyostelium discoideum	42	59.63172805	2.941176471	56.69055157
Q6IQ55	P42169	0.994134897	Caenorhabditis elegans	42	58.84244373	1.173020528	57.6694232
P09038	Q6I6M7	1	Cynops pyrrhogaster	42	61.11111111	0	61.11111111
Q9H2Y7	Q8YRI1	0.980490272	Nostoc sp. (strain PCC 7120 / SAG 25.82 / UTEX 2576)	42	68.2952735	0	68.2952735
Q14814	Q6R4R6	0.991895842	Brassica oleracea var. botrytis	42	78.88675624	0	78.88675624
Q02078	Q6R4R6	0.984418808	Brassica oleracea var. botrytis	42	81.85404339	0	81.85404339
P59551	Q645Z0	1	Gorilla gorilla gorilla	41	0.314465409	0	0.314465409
P60174	P30741	1	Culex tarsalis	41	1.398601399	0	1.398601399
Q01415	P04385	1	Saccharomyces cerevisiae (strain ATCC 204508 / S288c)	41	1.528384279	0	1.528384279
P33261	P20814	1	Rattus norvegicus	41	2.244897959	0	2.244897959
P21953	P21839	1	Bos taurus	41	3.316326531	0	3.316326531
Q96GJ1	Q892Z2	0.99999938	Clostridium tetani (strain Massachusetts / E88)	41	3.373015873	0	3.373015873
Q8IY34	Q9LFB8	1	Arabidopsis thaliana	41	3.958691911	0	3.958691911
P49703	Q9Y7Z2	0.999999999	Schizosaccharomyces pombe (strain 972 / ATCC 24843)	41	3.980099502	0	3.980099502
Q14558	Q5XGI0	1	Xenopus tropicalis	41	4.213483146	0	4.213483146
P16278	Q8VC60	1	Mus musculus	41	4.283604136	0	4.283604136
A6NCE7	Q9LRP7	0.999174645	Arabidopsis thaliana	41	4.8	0	4.8
Q9GZQ8	Q9LRP7	0.999636419	Arabidopsis thaliana	41	4.8	0	4.8
Q8WVM0	A1B0G4	1	Paracoccus denitrificans (strain Pd 1222)	41	4.913294798	0	4.913294798
Q93098	Q3L254	1	Gallus gallus	41	5.128205128	0	5.128205128
Q00534	P34117	1	Dictyostelium discoideum	41	5.214723926	0	5.214723926
P17735	P14909	0.999998423	Sulfolobus solfataricus (strain ATCC 35092 / DSM 1617 / JCM 11322 / P2)	41	5.286343612	0	5.286343612
Q9BUT1	Q56840	0.999999018	Xanthobacter autotrophicus (strain ATCC BAA-1158 / Py2)	41	5.306122449	0	5.306122449
P08686	Q4V8D1	0.999056604	Rattus norvegicus	41	5.668016194	0.188679245	5.479336949
Q9UBX1	P04988	1	Dictyostelium discoideum	41	5.991735537	0	5.991735537
Q9Y5X9	P54318	1	Rattus norvegicus	41	6.2	0	6.2
P28330	P70584	1	Rattus norvegicus	41	6.279069767	0	6.279069767
Q9NQH7	P40051	1	Saccharomyces cerevisiae (strain ATCC 204508 / S288c)	41	6.50887574	0	6.50887574
Q86Y79	B0K466	0.999996233	Thermoanaerobacter sp. (strain X514)	41	6.542056075	0	6.542056075
P16562	P16563	1	Mus musculus	41	6.58436214	0	6.58436214
Q9HBX8	F1MT22	1	Bos taurus	41	6.618407446	0	6.618407446
Q16581	P0C7U4	1	Danio rerio	41	6.639004149	0	6.639004149
Q460N5	D3RKJ0	0.999487818	Klebsiella variicola (strain At-22)	41	7.107162687	0	7.107162687
P25788	Q9LSU0	1	Oryza sativa subsp. japonica	41	7.843137255	0	7.843137255
Q15738	O43050	1	Schizosaccharomyces pombe (strain 972 / ATCC 24843)	41	8.042895442	0	8.042895442
Q9NXA8	O58669	1	Pyrococcus horikoshii (strain ATCC 700860 / DSM 12428 / JCM 9974 / NBRC 100139 / OT-3)	41	8.064516129	0	8.064516129
P39748	A9VB27	0.942934783	Monosiga brevicollis	41	19.73684211	11.41304348	8.323798627
P49748	P70584	1	Rattus norvegicus	41	8.854961832	0	8.854961832
Q9H1E1	P08904	1	Bos taurus	41	8.974358974	0	8.974358974
P49368	Q8SR76	0.998073218	Encephalitozoon cuniculi (strain GB-M1)	41	9.908256881	0.385356455	9.522900426
Q9ULI2	A4W8L7	0.999327064	Enterobacter sp. (strain 638)	41	9.585492228	0	9.585492228
P26640	Q6F8F0	0.994850669	Acinetobacter baylyi (strain ATCC 33305 / BD413 / ADP1)	41	10.91772152	1.029866117	9.887855402
Q9H492	P60522	0.999619445	Rattus norvegicus	41	9.917355372	0	9.917355372
Q99798	Q9WZ24	0.999999999	Thermotoga maritima (strain ATCC 43589 / MSB8 / DSM 3109 / JCM 10099)	41	10.38461538	0	10.38461538
Q06418	P97523	0.997467438	Rattus norvegicus	41	11.23595506	0.506512301	10.72944276
Q8N5S1	Q5XHA0	1	Xenopus tropicalis	41	11.35135135	0	11.35135135
Q96EN8	Q8IU29	0.998783455	Bombyx mori	41	12.04954955	0.243309002	11.80624055
O00744	Q3L254	1	Gallus gallus	41	11.8251928	0	11.8251928
Q9BV35	Q5XHA0	1	Xenopus tropicalis	41	12.39316239	0	12.39316239
Q14722	P46905	0.999984161	Bacillus subtilis (strain 168)	41	12.41050119	0	12.41050119
P14868	B7XHQ4	1	Enterocytozoon bieneusi (strain H348)	41	12.5748503	0	12.5748503
P68400	P40231	1	Schizosaccharomyces pombe (strain 972 / ATCC 24843)	41	13.81074169	0	13.81074169
Q13620	Q9JJ31	1	Rattus norvegicus	41	14.56736035	0	14.56736035
P37088	Q9W754	1	Lithobates catesbeiana	41	15.69506726	0	15.69506726
Q9UQ90	Q6MJV1	0.995121951	Bdellovibrio bacteriovorus (strain ATCC 15356 / DSM 50701 / NCIB 9529 / HD100)	41	17.73584906	0.975609756	16.7602393
P45984	Q9U6D2	1	Ancylostoma caninum	41	16.98113208	0	16.98113208
Q96A46	O14281	1	Schizosaccharomyces pombe (strain 972 / ATCC 24843)	41	17.03296703	0	17.03296703
Q9UBK7	P32939	0.99712502	Saccharomyces cerevisiae (strain ATCC 204508 / S288c)	41	17.54385965	0.480769231	17.06309042
P52198	Q8BLR7	1	Mus musculus	41	18.06167401	0	18.06167401
Q15831	Q94C40	1	Arabidopsis thaliana	41	18.93764434	0	18.93764434
Q8IYB7	O67834	0.999999991	Aquifex aeolicus (strain VF5)	41	18.98305085	0	18.98305085
P05155	Q03734	0.999937284	Mus musculus	41	19	0	19
P78325	O42138	0.998387097	Agkistrodon contortrix laticinctus	41	19.41747573	0.322580645	19.09489508
P31946	Q5RFJ2	0.975510204	Pongo abelii	41	24.79674797	4.897959184	19.89878878
P62191	Q0W257	1	Methanocella arvoryzae (strain DSM 22066 / NBRC 105507 / MRE50)	41	20.45454545	0	20.45454545
P34932	Q875V0	0.958394161	Naumovozyma castellii (strain ATCC 76901 / CBS 4309 / NBRC 1992 / NRRL Y-12630)	41	29.4047619	8.321167883	21.08359402
Q9ULC3	O94655	0.999997727	Schizosaccharomyces pombe (strain 972 / ATCC 24843)	41	21.51898734	0	21.51898734
Q7L0Q8	Q6RUV5	1	Rattus norvegicus	41	21.70542636	0	21.70542636
P50570	Q8S3C9	0.995098039	Arabidopsis thaliana	41	23.33333333	0.980392157	22.35294118
Q9UBP6	Q5XJ57	1	Danio rerio	41	22.46376812	0	22.46376812
Q16082	Q91517	0.952035168	Trachemys scripta elegans	41	31.86813187	9.395973154	22.47215871
Q6UX07	P59837	1	Bos taurus	41	22.5464191	0	22.5464191
Q15843	O65381	0.993514259	Arabidopsis thaliana	41	24.69135802	1.282051282	23.40930674
O00178	Q46455	0.98407908	Moorella thermoacetica	41	25.71001495	1.261829653	24.44818529
Q9H8H2	Q0DLB9	0.943316413	Oryza sativa subsp. japonica	41	36.66274971	11.33671743	25.32603228
P49459	A5PKP9	0.989795856	Xenopus laevis	41	28.28947368	2.040816327	26.24865736
P22083	Q9JIG1	1	Cricetulus griseus	41	26.60377358	0	26.60377358
P55055	P18119	0.987922705	Xenopus laevis	41	32.82608696	2.415458937	30.41062802
O60930	Q73I74	0.985281385	Wolbachia pipientis wMel	41	30.41958042	0	30.41958042
Q9UKN7	Q23979	0.999033816	Drosophila melanogaster	41	30.7082153	0.193236715	30.51497858
P51617	Q8H186	0.991002564	Arabidopsis thaliana	41	33.98876404	1.799485861	32.18927818
O43660	Q8YRI1	0.999999895	Nostoc sp. (strain PCC 7120 / SAG 25.82 / UTEX 2576)	41	32.49027237	0	32.49027237
Q9BZD7	P98139	0.968519274	Oryctolagus cuniculus	41	35.4978355	2.477477477	33.02035802
Q9UI10	Q5JFM9	0.999998845	Thermococcus kodakarensis (strain ATCC BAA-918 / JCM 12380 / KOD1)	41	33.07839388	0	33.07839388
Q6PL18	Q58556	0.995016611	Methanocaldococcus jannaschii (strain ATCC 43067 / DSM 2661 / JAL-1 / JCM 10045 / NBRC 100440)	41	34.5323741	0.996677741	33.53569636
O14965	Q8SRL5	1	Encephalitozoon cuniculi (strain GB-M1)	41	35.73200993	0	35.73200993
Q13554	A8X6H4	1	Caenorhabditis briggsae	41	36.93693694	0	36.93693694
Q5T7B8	A6H750	0.920204978	Bos taurus	41	53.58187135	15.95900439	37.62286695
Q14683	Q59037	0.999415013	Methanocaldococcus jannaschii (strain ATCC 43067 / DSM 2661 / JAL-1 / JCM 10045 / NBRC 100440)	41	39.7404704	0.085543199	39.6549272
Q8IVW4	Q27032	1	Theileria parva	41	41.38513514	0	41.38513514
Q86UE8	Q4V7Q6	0.998498072	Xenopus laevis	41	42.61658031	0.213675214	42.4029051
Q01167	Q5M7N6	0.887981783	Xenopus tropicalis	41	64.84848485	22.37442922	42.47405562
P50995	O35639	1	Mus musculus	41	42.57425743	0	42.57425743
P09017	P81192	0.856249991	Lineus sanguineus	41	72.72727273	28.75	43.97727273
Q13585	P49217	1	Phodopus sungorus	41	45.86709887	0	45.86709887
Q6UXB8	Q9DAG6	0.999997847	Mus musculus	41	47.5161987	0	47.5161987
P09086	P31370	0.864937388	Dugesia japonica	41	74.5302714	27.01252236	47.51774904
Q9UHD8	P25342	0.986024845	Saccharomyces cerevisiae (strain ATCC 204508 / S288c)	41	52.55972696	2.795031056	49.76469591
Q8IYK8	P34726	0.991492335	Physarum polycephalum	41	52.94117647	0	52.94117647
O94993	Q69FB1	0.915388488	Bubalus bubalis	41	69.58831341	15.28384279	54.30447062
Q96NW7	Q54AX5	0.985241351	Dictyostelium discoideum	41	58.36044242	2.941176471	55.41926595
P25686	A7I2G3	0.989045668	Campylobacter hominis (strain ATCC BAA-381 / LMG 19568 / NCTC 13146 / CH001A)	41	57.09876543	1.114206128	55.9845593
P46100	P83946	1	Macropus eugenii	41	58.06581059	0	58.06581059
Q15735	Q9USQ6	0.994335623	Schizosaccharomyces pombe (strain 972 / ATCC 24843)	41	59.64214712	1.124859393	58.51728772
Q9P0K8	Q63248	0.915481666	Rattus norvegicus	41	77.17770035	16.83168317	60.34601718
P46937	O14326	0.786602886	Schizosaccharomyces pombe (strain 972 / ATCC 24843)	41	92.85714286	32.18829517	60.66884769
Q9C0D6	P0C5K3	0.966533922	Arabidopsis thaliana	41	68.7664042	5.681818182	63.08458602
O15047	Q9C5X4	0.966999288	Arabidopsis thaliana	41	70.35735208	6.5913371	63.76601498
P48681	P48677	0.924373219	Carassius auratus	41	81.49290561	12.60273973	68.89016589
O15021	P05132	0.988603989	Mus musculus	41	73.19116527	2.279202279	70.91196299
Q9P2J5	Q9V0B9	1	Pyrococcus abyssi (strain GE5 / Orsay)	40	3.146258503	0	3.146258503
P49915	C0QYF1	1	Brachyspira hyodysenteriae (strain ATCC 49526 / WA1)	40	4.329004329	0	4.329004329
P41250	Q8SQZ6	1	Encephalitozoon cuniculi (strain GB-M1)	40	4.330175913	0	4.330175913
Q9HCL2	Q9ES71	0.999994054	Rattus norvegicus	40	4.468599034	0	4.468599034
Q6V0L0	Q08D50	1	Xenopus tropicalis	40	4.597701149	0	4.597701149
P56703	P28047	1	Mus musculus	40	5.070422535	0	5.070422535
P34897	Q9SVM4	0.99893617	Arabidopsis thaliana	40	5.357142857	0.212765957	5.1443769
P38919	P0CQ72	1	Cryptococcus neoformans var. neoformans serotype D (strain JEC21 / ATCC MYA-565)	40	5.352798054	0	5.352798054
P35250	O94449	1	Schizosaccharomyces pombe (strain 972 / ATCC 24843)	40	5.367231638	0	5.367231638
Q9BV20	B4K8A4	1	Drosophila mojavensis	40	5.420054201	0	5.420054201
P46092	Q1WLP9	1	Ovis aries	40	5.524861878	0	5.524861878
P05546	Q1JPB0	1	Bos taurus	40	5.611222445	0	5.611222445
P24557	Q964R1	1	Blattella germanica	40	5.628517824	0	5.628517824
Q2QD12	Q755M2	1	Ashbya gossypii (strain ATCC 10895 / CBS 109.51 / FGSC 9923 / NRRL Y-1056)	40	5.701754386	0	5.701754386
P42345	Q6FX42	0.999579339	Candida glabrata (strain ATCC 2001 / CBS 138 / JCM 3761 / NBRC 0622 / NRRL Y-65)	40	5.963122793	0.084068937	5.879053857
Q9Y3F4	Q8YRI1	0.998626146	Nostoc sp. (strain PCC 7120 / SAG 25.82 / UTEX 2576)	40	6	0	6
O00189	Q9SAC9	1	Arabidopsis thaliana	40	6.401766004	0	6.401766004
Q9Y5Y4	B9VR26	1	Bos taurus	40	6.835443038	0	6.835443038
Q99523	O42930	0.996929975	Schizosaccharomyces pombe (strain 972 / ATCC 24843)	40	7.581227437	0.613915416	6.967312021
P62136	P12982	1	Drosophila melanogaster	40	6.96969697	0	6.96969697
P49279	Q9SAH8	1	Arabidopsis thaliana	40	7.818181818	0	7.818181818
Q07001	P19370	1	Carassius auratus	40	8.123791103	0	8.123791103
Q12887	Q01YC2	0.999999927	Solibacter usitatus (strain Ellin6076)	40	8.126410835	0	8.126410835
O75616	A8EXI4	0.999999508	Rickettsia canadensis (strain McKiel)	40	8.466819222	0	8.466819222
Q05639	P51554	0.976495726	Hydra vulgaris	40	13.174946	4.700854701	8.474091303
A6NKP2	Q32L94	1	Bos taurus	40	8.530805687	0	8.530805687
Q9UNQ2	Q9V1P8	1	Pyrococcus abyssi (strain GE5 / Orsay)	40	8.945686901	0	8.945686901
Q96GR2	Q9V3U0	1	Drosophila melanogaster	40	9.53038674	0	9.53038674
P37288	Q7YW31	1	Octopus vulgaris	40	9.56937799	0	9.56937799
Q13087	Q17967	0.984536082	Caenorhabditis elegans	40	12.76190476	3.092783505	9.669121257
Q5VV42	Q9UXX9	1	Pyrococcus abyssi (strain GE5 / Orsay)	40	10.53540587	0	10.53540587
O15440	Q9C8H0	0.997324415	Arabidopsis thaliana	40	11.4822547	0.535117057	10.94713764
P43007	O59010	1	Pyrococcus horikoshii (strain ATCC 700860 / DSM 12428 / JCM 9974 / NBRC 100139 / OT-3)	40	11.09022556	0	11.09022556
Q9NPC1	P0C7U4	0.999939076	Danio rerio	40	12.33933162	0	12.33933162
A2PYH4	A6UN73	0.999999769	Methanococcus vannielii (strain ATCC 35089 / DSM 1224 / JCM 13029 / OCM 148 / SB)	40	12.75261324	0	12.75261324
P09619	P04048	0.995945946	Feline sarcoma virus (strain Hardy-Zuckerman 4)	40	13.92405063	0.810810811	13.11323982
Q99536	Q6AYT0	0.999999998	Rattus norvegicus	40	15.01272265	0	15.01272265
Q9UKP6	Q8VIH9	1	Mus musculus	40	15.16709512	0	15.16709512
P08908	Q02284	1	Mus musculus	40	16.11374408	0	16.11374408
Q8TDG4	A6UN73	1	Methanococcus vannielii (strain ATCC 35089 / DSM 1224 / JCM 13029 / OCM 148 / SB)	40	17.25703906	0	17.25703906
Q9UNT1	Q5R4W9	0.99931877	Pongo abelii	40	17.54385965	0	17.54385965
P51665	B4KBI4	0.999228118	Drosophila mojavensis	40	17.59259259	0	17.59259259
P49916	P20492	1	Vaccinia virus (strain Copenhagen)	40	18.03766105	0	18.03766105
Q13308	Q62838	0.999423963	Rattus norvegicus	40	18.5046729	0.115207373	18.38946552
Q96PZ0	O28596	0.999999704	Archaeoglobus fulgidus (strain ATCC 49558 / VC-16 / DSM 4304 / JCM 9628 / NBRC 100126)	40	18.45688351	0	18.45688351
P35368	P32305	1	Rattus norvegicus	40	19.03846154	0	19.03846154
Q8N0X2	Q8YRI1	1	Nostoc sp. (strain PCC 7120 / SAG 25.82 / UTEX 2576)	40	19.49286846	0	19.49286846
O43157	Q07E48	0.997292755	Dasypus novemcinctus	40	20.6088993	0.506879073	20.10202022
Q9ULW5	P17609	0.9975	Schizosaccharomyces pombe (strain 972 / ATCC 24843)	40	21.875	0.5	21.375
P49736	Q9UXG1	0.993440233	Sulfolobus solfataricus (strain ATCC 35092 / DSM 1617 / JCM 11322 / P2)	40	23.11946903	1.311953353	21.80751567
Q9NS61	Q9JJ57	1	Mus musculus	40	21.85185185	0	21.85185185
Q8N1G4	Q9SGE9	0.9962608	Arabidopsis thaliana	40	23.15608919	0.16722408	22.98886511
Q96I23	Q5M8Z2	0.91377614	Xenopus tropicalis	40	41.22807018	17.21311475	24.01495542
P54278	Q256F3	0.998275106	Chlamydia felis (strain Fe/C-56)	40	26.68213457	0.344827586	26.33730698
O94769	Q01129	0.999963185	Rattus norvegicus	40	27.75393419	0	27.75393419
Q9UJY1	O12988	0.900459678	Columba livia	40	39.79591837	11.40939597	28.38652239
Q9BQ67	Q54WA3	0.975910669	Dictyostelium discoideum	40	29.37219731	0.632911392	28.73928592
O15399	B1AS29	0.998911859	Mus musculus	40	29.49101796	0.217627856	29.27339011
A4D2B8	Q5L4T7	0.998315478	Chlamydia abortus (strain DSM 27085 / S26/3)	40	31.13636364	0	31.13636364
P19835	Q27677	1	Leptinotarsa decemlineata	40	31.20849934	0	31.20849934
O43524	O16850	0.766173752	Caenorhabditis elegans	40	78.0089153	46.76524954	31.24366577
Q15542	Q8YRI1	1	Nostoc sp. (strain PCC 7120 / SAG 25.82 / UTEX 2576)	40	32.5	0	32.5
P0C264	O22932	0.982810273	Arabidopsis thaliana	40	34.26183844	1.149425287	33.11241315
Q9H0X9	Q9SVZ9	0.976680849	Arabidopsis thaliana	40	40.27303754	4.663212435	35.60982511
Q969T4	P15732	0.989864865	Saccharomyces cerevisiae (strain ATCC 204508 / S288c)	40	40.57971014	2.027027027	38.55268312
Q9ULI0	Q58556	0.995016611	Methanocaldococcus jannaschii (strain ATCC 43067 / DSM 2661 / JAL-1 / JCM 10045 / NBRC 100440)	40	39.84910837	0.996677741	38.85243063
P51532	O16102	0.930493274	Drosophila melanogaster	40	55.4948391	13.90134529	41.59349381
P28702	P79926	0.968609865	Xenopus laevis	40	48.03001876	6.278026906	41.75199186
Q7Z3G6	Q6DIR5	0.951421801	Xenopus tropicalis	40	51.65876777	9.71563981	41.94312796
Q9Y6H8	Q6S5G4	1	Mus musculus	40	42.29885057	0	42.29885057
O00555	O73705	1	Gallus gallus	40	42.35528942	0	42.35528942
Q9ULI4	Q17BU3	0.910145849	Aedes aegypti	40	61.58342189	17.94403893	43.63938296
P13378	Q9IA25	0.927882788	Heterodontus francisci	40	59.31034483	14.42307692	44.8872679
O95425	O88398	0.964590944	Mus musculus	40	54.78771454	7.081807082	47.70590746
Q12778	Q28HT3	0.813033611	Xenopus tropicalis	40	75.26717557	26.35869565	48.90847992
Q05D32	Q28HW9	0.999973127	Xenopus tropicalis	40	51.28755365	0	51.28755365
Q70CQ4	Q9USM5	0.999411066	Schizosaccharomyces pombe (strain 972 / ATCC 24843)	40	51.47928994	0.11778563	51.36150431
Q9C098	A8X6H4	1	Caenorhabditis briggsae	40	51.38888889	0	51.38888889
O15061	P48677	0.935306742	Carassius auratus	40	66.32587859	12.60273973	53.72313887
Q8WY91	A0QIQ0	0.983121437	Mycobacterium avium (strain 104)	40	57.88561525	2.48447205	55.4011432
Q9Y2H9	P05132	0.988603989	Mus musculus	40	61.40127389	2.279202279	59.12207161
Q8IVL0	P05095	0.861596862	Dictyostelium discoideum	40	65.61844864	5.226480836	60.3919678
Q8WYB5	Q10325	1	Schizosaccharomyces pombe (strain 972 / ATCC 24843)	40	60.68499759	0	60.68499759
Q6P0Q8	P05132	0.988603989	Mus musculus	40	63.29254727	2.279202279	61.013345
O76039	P51166	1	Xenopus laevis	40	63.2038835	0	63.2038835
Q03164	Q9C5X4	0.967041464	Arabidopsis thaliana	40	71.75610985	6.5913371	65.16477275
P20265	Q29087	0.973282443	Sus scrofa	40	73.81489842	5.34351145	68.47138697
Q14004	P43450	1	Carassius auratus	40	68.51851852	0	68.51851852
Q9NVW2	Q7X843	0.905979853	Arabidopsis thaliana	40	83.01282051	4.297994269	78.71482624
Q00526	P23437	1	Xenopus laevis	39	0.655737705	0	0.655737705
O00155	P0C5I1	1	Mus musculus	39	1.385041551	0	1.385041551
Q9NYW6	Q67ET7	1	Rattus norvegicus	39	1.898734177	0	1.898734177
Q13795	A8ISN6	0.999999101	Chlamydomonas reinhardtii	39	2.487562189	0	2.487562189
P40306	Q9JHW0	1	Rattus norvegicus	39	2.564102564	0	2.564102564
A0A087X1C5	P24461	1	Oryctolagus cuniculus	39	3.883495146	0	3.883495146
P54886	A5CZ28	1	Pelotomaculum thermopropionicum (strain DSM 13744 / JCM 10971 / SI)	39	4.27672956	0	4.27672956
P48163	C6DDS6	1	Pectobacterium carotovorum subsp. carotovorum (strain PC1)	39	4.545454545	0	4.545454545
Q9NSE4	B9K8X3	1	Thermotoga neapolitana (strain ATCC 49049 / DSM 4359 / NS-E)	39	4.545454545	0	4.545454545
P0CG22	Q8SPU8	1	Bos taurus	39	4.62633452	0	4.62633452
Q16798	C6DDS6	1	Pectobacterium carotovorum subsp. carotovorum (strain PC1)	39	4.635761589	0	4.635761589
P09848	B9K7M5	1	Thermotoga neapolitana (strain ATCC 49049 / DSM 4359 / NS-E)	39	4.670472237	0	4.670472237
P10635	P24460	1	Canis lupus familiaris	39	4.828973843	0	4.828973843
O94805	P53466	0.990691489	Lytechinus pictus	39	6.807511737	1.861702128	4.945809609
A2RTX5	B7XIA1	1	Enterocytozoon bieneusi (strain H348)	39	5.36159601	0	5.36159601
Q14240	P47943	0.99872449	Schizosaccharomyces pombe (strain 972 / ATCC 24843)	39	5.651105651	0.255102041	5.39600361
Q6UXR4	Q9TT35	1	Sus scrofa	39	5.537459283	0	5.537459283
P56704	Q27Q52	1	Oryctolagus cuniculus	39	5.681818182	0	5.681818182
O60762	Q9VIU7	1	Drosophila melanogaster	39	5.769230769	0	5.769230769
Q7L1T6	A5DQ25	0.999822986	Meyerozyma guilliermondii (strain ATCC 6260 / CBS 566 / DSM 6381 / JCM 1539 / NBRC 10279 / NRRL Y-324)	39	6.142034549	0	6.142034549
P10153	Q8SPY4	1	Saimiri sciureus	39	6.211180124	0	6.211180124
Q07075	A6QPT7	1	Bos taurus	39	6.269592476	0	6.269592476
Q9ULL4	P70207	0.996304118	Mus musculus	39	7.490832897	0.739176346	6.75165655
Q06136	Q9Y7P2	0.997952565	Schizosaccharomyces pombe (strain 972 / ATCC 24843)	39	7.228915663	0.4048583	6.824057363
O43196	B9MJU0	1	Caldicellulosiruptor bescii (strain ATCC BAA-1888 / DSM 6725 / Z-1320)	39	6.954436451	0	6.954436451
P19086	P38404	1	Locusta migratoria	39	7.042253521	0	7.042253521
O15528	P97720	1	Mesocricetus auratus	39	7.283464567	0	7.283464567
Q15743	Q61038	1	Mus musculus	39	7.397260274	0	7.397260274
P53396	Q9P7W3	1	Schizosaccharomyces pombe (strain 972 / ATCC 24843)	39	7.538601272	0	7.538601272
P62888	P58375	1	Spodoptera frugiperda	39	7.826086957	0	7.826086957
Q9Y614	P53500	0.99204244	Cyanidioschyzon merolae (strain 10D)	39	9.638554217	1.591511936	8.047042281
O00763	D3DJ42	0.997881356	Hydrogenobacter thermophilus (strain DSM 6534 / IAM 12695 / TK-6)	39	8.543531326	0.423728814	8.119802513
P11488	P38404	1	Locusta migratoria	39	8.285714286	0	8.285714286
P61586	Q6RUV5	1	Rattus norvegicus	39	11.91709845	0	11.91709845
Q13363	B6YWH0	0.999999915	Thermococcus onnurineus (strain NA1)	39	12.5	0	12.5
P07900	Q18688	0.949430199	Caenorhabditis elegans	39	23.36065574	10.11396011	13.24669562
P33402	P55202	0.993809523	Anguilla japonica	39	14.61748634	1.238095238	13.3793911
O60755	P47748	0.999998436	Cavia porcellus	39	13.58695652	0	13.58695652
Q9Y2W7	Q9JJ57	1	Mus musculus	39	13.671875	0	13.671875
Q9ULK0	P42264	0.998911861	Rattus norvegicus	39	13.97423191	0.217627856	13.75660406
Q7Z5Q5	P59199	0.999429875	Streptococcus pneumoniae serotype 4 (strain ATCC BAA-334 / TIGR4)	39	13.88888889	0.114025086	13.7748638
O95716	P17609	0.9975	Schizosaccharomyces pombe (strain 972 / ATCC 24843)	39	14.61187215	0.5	14.11187215
Q9H9F9	P10994	0.981645487	Pleurodeles waltl	39	14.16803954	0	14.16803954
P41231	Q9JJS7	1	Mus musculus	39	14.32360743	0	14.32360743
A6NKQ9	Q2Q1P2	1	Pan troglodytes	39	14.43850267	0	14.43850267
Q6Q0C0	Q8YRI1	0.998902985	Nostoc sp. (strain PCC 7120 / SAG 25.82 / UTEX 2576)	39	14.7761194	0	14.7761194
A1A5C7	Q6NYN7	0.999044708	Danio rerio	39	15.30612245	0.178571429	15.12755102
Q9NZP8	P19007	0.998557701	Oryctolagus cuniculus	39	17.45379877	0.288184438	17.16561433
Q96RN1	Q5RAL2	0.999999967	Pongo abelii	39	17.83505155	0	17.83505155
P19387	Q2NFZ6	0.999990336	Methanosphaera stadtmanae (strain ATCC 43021 / DSM 3091 / JCM 11832 / MCB-3)	39	19.63636364	0	19.63636364
Q13444	O42138	0.998387097	Agkistrodon contortrix laticinctus	39	20.39397451	0.322580645	20.07139386
P52701	A4XL47	1	Caldicellulosiruptor saccharolyticus (strain ATCC 43494 / DSM 8903 / Tp8T 6331)	39	20.73529412	0	20.73529412
Q9Y4L1	Q10061	0.951061321	Schizosaccharomyces pombe (strain 972 / ATCC 24843)	39	30.83083083	9.787735849	21.04309498
O00204	P52843	1	Mus musculus	39	21.36986301	0	21.36986301
Q01974	Q24488	1	Drosophila melanogaster	39	22.48144221	0	22.48144221
O15381	Q9ZPR1	0.99668325	Arabidopsis thaliana	39	23.24766355	0.663349917	22.58431363
O94855	P53953	0.970319635	Saccharomyces cerevisiae (strain ATCC 204508 / S288c)	39	29.06976744	5.936073059	23.13369438
P32745	Q56UD9	1	Rattus norvegicus	39	24.16267943	0	24.16267943
P08913	Q8JG69	0.96626506	Danio rerio	39	31.77777778	6.746987952	25.03078983
P19634	Q2XWL3	0.99984529	Halobacillus dabanensis	39	25.27607362	0	25.27607362
O60508	Q8YRI1	0.99676169	Nostoc sp. (strain PCC 7120 / SAG 25.82 / UTEX 2576)	39	25.90673575	0	25.90673575
Q8IZ41	P17609	0.997499984	Schizosaccharomyces pombe (strain 972 / ATCC 24843)	39	27.2972973	0.5	26.7972973
P11388	P07065	0.998857792	Enterobacteria phage T4	39	27.62900065	0.226244344	27.40275631
O95260	P16639	0.995346627	Saccharomyces cerevisiae (strain ATCC 204508 / S288c)	39	27.41312741	0	27.41312741
Q96P66	O77621	0.996895115	Canis lupus familiaris	39	27.95275591	0.338983051	27.61377285
P38935	Q57568	0.997737557	Methanocaldococcus jannaschii (strain ATCC 43067 / DSM 2661 / JAL-1 / JCM 10045 / NBRC 100440)	39	31.11782477	0.452488688	30.66533609
P14635	P51988	1	Hydra vulgaris	39	30.71593533	0	30.71593533
Q96G46	Q4UNJ4	0.999995753	Rickettsia felis (strain ATCC VR-1525 / URRWXCal2)	39	30.76923077	0	30.76923077
Q49A26	F4I907	1	Arabidopsis thaliana	39	30.92224231	0	30.92224231
P36578	Q4JB41	0.986842105	Sulfolobus acidocaldarius (strain ATCC 33909 / DSM 639 / JCM 8929 / NBRC 15157 / NCIMB 11770)	39	33.7236534	2.631578947	31.09207445
P49840	Q12222	1	Saccharomyces cerevisiae (strain ATCC 204508 / S288c)	39	31.26293996	0	31.26293996
Q96LR5	P15732	0.989864865	Saccharomyces cerevisiae (strain ATCC 204508 / S288c)	39	33.33333333	2.027027027	31.30630631
Q13459	O74805	0.995581237	Schizosaccharomyces pombe (strain 972 / ATCC 24843)	39	32.91608716	0.883752549	32.03233461
Q96CT2	Q5BK60	1	Rattus norvegicus	39	32.34285714	0	32.34285714
Q9Y6F7	P41942	0.996561877	Caenorhabditis elegans	39	32.5323475	0	32.5323475
A6NHQ2	B6YXH6	1	Thermococcus onnurineus (strain NA1)	39	32.93413174	0	32.93413174
Q7Z333	Q57568	0.997737483	Methanocaldococcus jannaschii (strain ATCC 43067 / DSM 2661 / JAL-1 / JCM 10045 / NBRC 100440)	39	33.91856556	0.452488688	33.46607687
Q8N5S9	Q9LDI3	0.999999989	Arabidopsis thaliana	39	35.44554455	0	35.44554455
P25685	Q80Y75	0.993670886	Mus musculus	39	37.35294118	1.265822785	36.08711839
P48751	Q9HGM6	0.999999995	Schizosaccharomyces pombe (strain 972 / ATCC 24843)	39	36.52597403	0	36.52597403
Q8WVB6	A3MS27	0.992458679	Pyrobaculum calidifontis (strain JCM 11548 / VA1)	39	37.12820513	0	37.12820513
Q86Y91	A1ZAJ2	0.911976048	Drosophila melanogaster	39	55.6712963	17.60479042	38.06650588
Q6ZS10	P02707	0.999890513	Gallus gallus	39	39.41798942	0	39.41798942
Q96KN9	P51915	0.998245608	Micropogonias undulatus	39	40.81081081	0.350877193	40.45993362
Q96KQ7	Q6DGD3	0.999999912	Danio rerio	39	41.48760331	0	41.48760331
P35711	P36393	0.86494975	Sus scrofa	39	68.80733945	26.69491525	42.1124242
P40818	Q4R6D3	1	Macaca fascicularis	39	43.29159213	0	43.29159213
P06727	P32918	0.999918472	Coturnix japonica	39	43.68686869	0	43.68686869
Q9Y232	P41942	0.994879791	Caenorhabditis elegans	39	44.81605351	0	44.81605351
P42684	Q62662	1	Rattus norvegicus	39	45.00846024	0	45.00846024
Q5T442	P28233	1	Rattus norvegicus	39	46.69703872	0	46.69703872
Q92953	Q9ER26	0.988469602	Rattus norvegicus	39	50.05488474	2.306079665	47.74880508
Q8IY81	Q58771	0.999999972	Methanocaldococcus jannaschii (strain ATCC 43067 / DSM 2661 / JAL-1 / JCM 10045 / NBRC 100440)	39	47.9338843	0	47.9338843
P49765	Q9GKR0	0.999584827	Equus caballus	39	48.30917874	0	48.30917874
P22105	P55918	1	Bos taurus	39	48.58557284	0	48.58557284
P20290	A3GHR2	0.895510015	Scheffersomyces stipitis (strain ATCC 58785 / CBS 6054 / NBRC 10063 / NRRL Y-11545)	39	71.3592233	20.12987013	51.22935317
Q9NNZ3	Q253T6	0.819533314	Chlamydia felis (strain Fe/C-56)	39	60.99585062	6.649616368	54.34623425
Q5VZP5	Q5RD73	0.9945661	Pongo abelii	39	58.20379965	1.081081081	57.12271857
O95835	Q9NBK5	0.977321814	Drosophila melanogaster	39	63.98230089	4.535637149	59.44666374
Q15427	Q99181	0.999996993	Saccharomyces cerevisiae (strain ATCC 204508 / S288c)	39	59.90566038	0	59.90566038
Q9C0B5	O74384	0.999973621	Schizosaccharomyces pombe (strain 972 / ATCC 24843)	39	60.83916084	0	60.83916084
O60563	Q9C8P7	0.992993842	Arabidopsis thaliana	39	62.25895317	1.214574899	61.04437827
Q9H4A3	Q2V338	0.970528455	Arabidopsis thaliana	39	67.00251889	5.894308943	61.10820995
Q8IVL1	P05095	0.826954177	Dictyostelium discoideum	39	66.88102894	5.226480836	61.6545481
Q96EP5	Q9C652	0.949999186	Arabidopsis thaliana	39	71.99017199	10	61.99017199
A1L4H1	Q9QWK4	1	Mus musculus	39	66.75143039	0	66.75143039
Q9Y2V3	Q91574	0.910103888	Xenopus laevis	39	85.26011561	17.91044776	67.34966785
Q02080	Q6R4R7	0.984575254	Brassica oleracea var. botrytis	39	77.26027397	0	77.26027397
O43365	P31247	0.983332523	Xenopus laevis	39	85.10158014	3.333333333	81.7682468
P67809	P63238	0.898701488	Buchnera aphidicola subsp. Schizaphis graminum (strain Sg)	39	92.59259259	0	92.59259259
P04181	Q9VW26	1	Drosophila melanogaster	38	0.911161731	0	0.911161731
P84085	Q5RCF1	1	Pongo abelii	38	1.111111111	0	1.111111111
P07195	Q9PT42	1	Trachemys scripta elegans	38	1.796407186	0	1.796407186
O60256	Q5XGI0	1	Xenopus tropicalis	38	1.89701897	0	1.89701897
P40617	Q9Y7Z2	1	Schizosaccharomyces pombe (strain 972 / ATCC 24843)	38	2	0	2
P49682	P34997	1	Rattus norvegicus	38	2.445652174	0	2.445652174
O96019	P53500	0.99204244	Cyanidioschyzon merolae (strain 10D)	38	4.195804196	1.591511936	2.604292259
Q9BQE3	P06604	0.979955457	Drosophila melanogaster	38	6.681514477	4.008908686	2.672605791
P40937	Q54ST4	1	Dictyostelium discoideum	38	2.941176471	0	2.941176471
Q9BW92	B7XIA1	1	Enterocytozoon bieneusi (strain H348)	38	3.621169916	0	3.621169916
Q4G176	C5D6U5	0.999999997	Geobacillus sp. (strain WCH70)	38	3.645833333	0	3.645833333
O15218	P31392	1	Rattus norvegicus	38	3.712871287	0	3.712871287
P28072	Q55GJ6	1	Dictyostelium discoideum	38	4.184100418	0	4.184100418
Q14344	O15975	1	Mizuhopecten yessoensis	38	4.24403183	0	4.24403183
P35557	Q9NFT7	1	Drosophila melanogaster	38	4.731182796	0	4.731182796
P13995	B8F605	1	Haemophilus parasuis serovar 5 (strain SH0165)	38	4.857142857	0	4.857142857
P19623	Q12074	1	Saccharomyces cerevisiae (strain ATCC 204508 / S288c)	38	5.298013245	0	5.298013245
Q03518	P36371	1	Mus musculus	38	5.321782178	0	5.321782178
P56817	P28712	0.998239678	Oryctolagus cuniculus	38	5.588822355	0	5.588822355
Q8TDW4	A9JRA0	0.993518519	Danio rerio	38	7.304347826	1.296296296	6.00805153
O15031	P70207	0.996304118	Mus musculus	38	6.90968444	0.739176346	6.170508093
Q12866	P97523	0.997467438	Rattus norvegicus	38	6.706706707	0.506512301	6.200194406
P10809	A8I5R5	0.997232472	Azorhizobium caulinodans (strain ATCC 43989 / DSM 5975 / JCM 20966 / NBRC 14845 / NCIMB 13405 / ORS 571)	38	6.806282723	0.553505535	6.252777187
P31350	O57175	1	Vaccinia virus (strain Ankara)	38	6.426735219	0	6.426735219
Q6PXP3	O04249	0.999999999	Arabidopsis thaliana	38	7.03125	0	7.03125
O95340	Q9P7G9	1	Schizosaccharomyces pombe (strain 972 / ATCC 24843)	38	7.491856678	0	7.491856678
Q9GZM7	P43510	0.999999987	Caenorhabditis elegans	38	7.708779443	0	7.708779443
P50991	Q8SSH3	0.998966942	Encephalitozoon cuniculi (strain GB-M1)	38	7.977736549	0.20661157	7.771124979
P32119	Q17172	1	Brugia malayi	38	8.585858586	0	8.585858586
Q15029	Q975H5	0.997964722	Sulfolobus tokodaii (strain DSM 16993 / JCM 10545 / NBRC 100140 / 7)	38	9.670781893	0.407055631	9.263726262
P11234	Q9YH37	1	Cyprinus carpio	38	9.708737864	0	9.708737864
P84074	P62762	0.997382199	Rattus norvegicus	38	10.3626943	0.523560209	9.839134091
Q9H1C0	Q8BMC0	1	Mus musculus	38	10.75268817	0	10.75268817
Q16659	Q63454	1	Rattus norvegicus	38	11.51178918	0	11.51178918
P56545	B6YWH0	0.999999867	Thermococcus onnurineus (strain NA1)	38	12.13483146	0	12.13483146
Q9NX74	O74731	1	Schizosaccharomyces pombe (strain 972 / ATCC 24843)	38	12.37322515	0	12.37322515
P35916	P04048	0.995945946	Feline sarcoma virus (strain Hardy-Zuckerman 4)	38	13.35289802	0.810810811	12.54208721
Q96L33	P40792	1	Drosophila melanogaster	38	13.13559322	0	13.13559322
O43172	Q8YRI1	1	Nostoc sp. (strain PCC 7120 / SAG 25.82 / UTEX 2576)	38	13.2183908	0	13.2183908
P13693	Q66JC5	1	Xenopus tropicalis	38	13.37209302	0	13.37209302
P25786	P40302	1	Saccharomyces cerevisiae (strain ATCC 204508 / S288c)	38	14.06844106	0	14.06844106
Q9UKF5	C9E1R8	0.999178982	Crotalus viridis viridis	38	14.26829268	0.164203612	14.10408907
P59190	P17609	0.9975	Schizosaccharomyces pombe (strain 972 / ATCC 24843)	38	14.62264151	0.5	14.12264151
P51153	P34140	1	Dictyostelium discoideum	38	14.28571429	0	14.28571429
P51172	Q9W754	1	Lithobates catesbeiana	38	14.4200627	0	14.4200627
Q99705	Q9MZ01	1	Sus scrofa	38	14.4549763	0	14.4549763
O43464	Q9D236	1	Mus musculus	38	15.06550218	0	15.06550218
P29274	O13076	1	Gallus gallus	38	15.53398058	0	15.53398058
P29475	P79290	0.997674419	Sus scrofa	38	16.17852162	0.465116279	15.71340534
P35749	P12847	0.863917526	Rattus norvegicus	38	43.10344828	27.21649485	15.88695343
Q8WXF5	Q8VHL5	1	Mus musculus	38	15.93406593	0	15.93406593
Q9BQ87	Q8YRI1	0.999999991	Nostoc sp. (strain PCC 7120 / SAG 25.82 / UTEX 2576)	38	16.09195402	0	16.09195402
Q8IUG5	P13541	0.865721649	Mus musculus	38	43.39696143	26.8556701	16.54129133
P22607	Q86PM4	0.996936275	Hydra vulgaris	38	17.24565757	0.612745098	16.63291247
P09884	P30315	0.999542961	Plasmodium falciparum (isolate K1 / Thailand)	38	17.03146375	0.091407678	16.94005607
Q7Z406	P13541	0.865721649	Mus musculus	38	45.16290727	26.8556701	18.30723717
Q9BX63	Q60452	0.999999993	Cricetulus griseus	38	18.65492394	0	18.65492394
P55291	Q5RJH3	0.938287154	Mus musculus	38	32.43243243	12.34256927	20.08986316
Q9UM73	Q24488	1	Drosophila melanogaster	38	20.61728395	0	20.61728395
P55283	Q5RJH3	0.938287154	Mus musculus	38	33.29694323	12.34256927	20.95437396
Q9UQ16	Q8S3C9	0.995098039	Arabidopsis thaliana	38	22.32451093	0.980392157	21.34411878
Q05193	Q8S3C9	0.995098039	Arabidopsis thaliana	38	22.33796296	0.980392157	21.35757081
Q13515	Q63279	0.987592999	Rattus norvegicus	38	23.85542169	2.481389578	21.37403211
P08476	Q9WUK5	1	Rattus norvegicus	38	22.30046948	0	22.30046948
Q9UJT9	Q8BH16	0.999999999	Mus musculus	38	22.81059063	0	22.81059063
Q9UBS0	Q9WUT3	0.971350614	Mus musculus	38	28.83817427	5.729877217	23.10829706
Q92598	P0CB32	0.972698908	Bos taurus	38	28.78787879	5.460218409	23.32766038
P16144	P18563	1	Cavia porcellus	38	23.65532382	0	23.65532382
Q5HY92	A8QFF6	0.892070485	Brugia malayi	38	45.58629776	21.58590308	24.00039468
Q00536	P34117	1	Dictyostelium discoideum	38	24.39516129	0	24.39516129
Q92570	P49870	0.956944444	Bombyx mori	38	33.22683706	8.611111111	24.61572595
Q14940	Q2XWL3	0.99953485	Halobacillus dabanensis	38	24.77678571	0	24.77678571
P51965	P15732	0.989864865	Saccharomyces cerevisiae (strain ATCC 204508 / S288c)	38	26.94300518	2.027027027	24.91597815
O75808	Q4V8Q1	0.996508241	Rattus norvegicus	38	26.24309392	0.698324022	25.5447699
Q12879	P42264	0.998911861	Rattus norvegicus	38	25.95628415	0.217627856	25.7386563
Q9BQG1	K8FE10	0.951219512	Caenorhabditis elegans	38	36.44067797	9.756097561	26.68458041
P49841	Q12222	1	Saccharomyces cerevisiae (strain ATCC 204508 / S288c)	38	27.14285714	0	27.14285714
P49792	P54985	1	Blattella germanica	38	27.79156328	0	27.79156328
O15354	Q90328	0.999847931	Coturnix japonica	38	27.89559543	0	27.89559543
O43236	Q8C650	0.970132743	Mus musculus	38	35.56485356	5.973451327	29.59140223
Q9BZF1	Q9SVZ9	0.976675403	Arabidopsis thaliana	38	34.98312711	4.663212435	30.31991467
Q96MT3	Q6DIR5	0.951421801	Xenopus tropicalis	38	40.67388688	9.71563981	30.95824707
Q8WWL7	P51988	1	Hydra vulgaris	38	31.1827957	0	31.1827957
Q9Y6F8	P41942	0.998067146	Caenorhabditis elegans	38	31.66666667	0	31.66666667
Q15878	Q25452	0.983698874	Musca domestica	38	35.88413316	3.260225252	32.62390791
O43900	Q6DIR5	0.951421801	Xenopus tropicalis	38	42.76422764	9.71563981	33.04858783
Q03468	B5BT18	0.9599022	Arabidopsis thaliana	38	42.93369056	8.019559902	34.91413065
P20794	P34117	1	Dictyostelium discoideum	38	35.79454254	0	35.79454254
O95180	Q2XVR4	0.978134111	Tetraodon nigroviridis	38	40.24649384	4.373177843	35.873316
Q13033	Q8YRI1	0.994334803	Nostoc sp. (strain PCC 7120 / SAG 25.82 / UTEX 2576)	38	36.13550816	0	36.13550816
Q9NSC7	P61132	0.990980915	Pan troglodytes	38	37.5	0	37.5
P48165	P28233	1	Rattus norvegicus	38	37.87528868	0	37.87528868
Q99593	Q8AXW8	0.925170068	Xenopus laevis	38	52.8957529	14.96598639	37.9297665
P22004	P35621	0.999999997	Danio rerio	38	38.20662768	0	38.20662768
Q92835	Q8C5L6	0.984312348	Mus musculus	38	40.62237174	2.136752137	38.4856196
Q16790	Q9MZ30	0.994366197	Oryctolagus cuniculus	38	40.08714597	1.126760563	38.96038541
O14647	O16102	0.930493274	Drosophila melanogaster	38	53.06345733	13.90134529	39.16211204
P0C1S8	Q63184	0.939030858	Rattus norvegicus	38	50.26455026	10.91617934	39.34837093
P12524	P23999	0.83792808	Rattus norvegicus	38	65.93406593	26.10722611	39.82683983
Q96JP2	O74805	0.992384454	Schizosaccharomyces pombe (strain 972 / ATCC 24843)	38	41.11111111	0.883752549	40.22735856
P35527	Q63279	0.987593052	Rattus norvegicus	38	43.33868379	2.481389578	40.85729421
Q9C075	P25690	0.993811881	Ovis aries	38	42.41706161	1.237623762	41.17943785
P43026	P35621	0.999994867	Danio rerio	38	41.71656687	0	41.71656687
Q9UPW0	Q63248	0.915778962	Rattus norvegicus	38	60.93247588	16.83168317	44.10079272
Q9H2G2	Q1EG27	0.916091954	Mus musculus	38	61.37651822	16.7816092	44.59490902
Q9P2P5	P51593	0.998447205	Rattus norvegicus	38	46.31043257	0.310559006	45.99987356
Q8IUX7	Q9M9H7	0.99694501	Arabidopsis thaliana	38	49.48186529	0.610997963	48.87086732
Q9NRM7	Q9NBK5	0.977321814	Drosophila melanogaster	38	54.59558824	4.535637149	50.05995109
Q5F1R6	A6LJ63	0.93980556	Thermosipho melanesiensis (strain DSM 12029 / CIP 104789 / BI429)	38	55.93220339	2.680965147	53.25123824
Q96L73	Q4R3E0	0.995833785	Macaca fascicularis	38	57.56676558	0.243902439	57.32286314
Q9BYW2	Q945S8	0.99448236	Arabidopsis thaliana	38	61.15444618	1.101928375	60.0525178
P28356	P24340	0.991666402	Gallus gallus	38	64.48863636	1.666666667	62.8219697
P31260	P24340	0.991585726	Gallus gallus	38	64.63414634	1.666666667	62.96747967
Q9HBR0	Q9LI61	0.990895487	Arabidopsis thaliana	38	63.18141198	0	63.18141198
P19419	P27577	0.989387702	Mus musculus	38	68.92523364	2.045454545	66.8797791
P50548	P27577	0.989419753	Mus musculus	38	68.97810219	2.045454545	66.93264764
Q03052	Q29087	0.973282443	Sus scrofa	38	72.28381375	5.34351145	66.9403023
P48436	B0ZTE1	0.893052841	Xenopus laevis	38	88.4086444	21.3740458	67.0345986
Q9UPS6	Q949T8	0.986564984	Arabidopsis thaliana	38	69.12512716	1.810865191	67.31426197
Q7Z6P3	P17609	0.997499997	Schizosaccharomyces pombe (strain 972 / ATCC 24843)	38	69.29460581	0.5	68.79460581
P59534	Q645S5	1	Macaca mulatta	37	0.295857988	0	0.295857988
Q13126	F6V515	1	Xenopus tropicalis	37	1.413427562	0	1.413427562
P48728	P48015	1	Saccharomyces cerevisiae (strain ATCC 204508 / S288c)	37	1.488833747	0	1.488833747
Q9H1J7	Q27Q52	1	Oryctolagus cuniculus	37	1.671309192	0	1.671309192
Q9H2P9	O74898	1	Schizosaccharomyces pombe (strain 972 / ATCC 24843)	37	2.105263158	0	2.105263158
Q9NPF4	O94637	1	Schizosaccharomyces pombe (strain 972 / ATCC 24843)	37	2.388059701	0	2.388059701
Q8TDU9	P35373	0.999999994	Xenopus laevis	37	2.941176471	0	2.941176471
O15382	P24288	1	Mus musculus	37	3.571428571	0	3.571428571
P32249	A5PLE7	1	Danio rerio	37	3.601108033	0	3.601108033
Q8TD20	Q8VHD6	1	Mus musculus	37	3.727714749	0	3.727714749
P11169	Q9XST2	1	Canis lupus familiaris	37	4.032258065	0	4.032258065
Q9UBV4	P28047	1	Mus musculus	37	4.109589041	0	4.109589041
O94788	O14293	0.999005964	Schizosaccharomyces pombe (strain 972 / ATCC 24843)	37	4.826254826	0.198807157	4.627447669
Q8TDS7	Q91WW5	1	Mus musculus	37	4.984423676	0	4.984423676
A6NFH5	B7SUM8	1	Rattus norvegicus	37	5	0	5
Q9BPV8	Q9R1K6	0.999999447	Mus musculus	37	5.084745763	0	5.084745763
O95255	Q9C8H0	0.997324415	Arabidopsis thaliana	37	5.788423154	0.535117057	5.253306097
P30838	Q5RF60	1	Pongo abelii	37	5.298013245	0	5.298013245
P24158	A7WPL7	1	Cavia porcellus	37	5.46875	0	5.46875
Q12931	Q6ARM0	0.997588424	Desulfotalea psychrophila (strain LSv54 / DSM 12343)	37	6.818181818	0.482315113	6.335866706
Q06609	Q96449	0.995652174	Glycine max	37	7.374631268	0.869565217	6.505066051
Q16881	P78965	1	Schizosaccharomyces pombe (strain 972 / ATCC 24843)	37	6.779661017	0	6.779661017
A8MV23	P50449	1	Neovison vison	37	7.075471698	0	7.075471698
P84095	Q6RUV5	1	Rattus norvegicus	37	7.329842932	0	7.329842932
P47901	Q7YW31	1	Octopus vulgaris	37	7.547169811	0	7.547169811
P30518	Q7YW31	1	Octopus vulgaris	37	8.086253369	0	8.086253369
Q9UBX7	Q90629	1	Gallus gallus	37	8.156028369	0	8.156028369
P43004	O59010	1	Pyrococcus horikoshii (strain ATCC 700860 / DSM 12428 / JCM 9974 / NBRC 100139 / OT-3)	37	8.18815331	0	8.18815331
A8MTJ3	P38404	1	Locusta migratoria	37	8.192090395	0	8.192090395
Q9BRX2	Q57638	0.99999996	Methanocaldococcus jannaschii (strain ATCC 43067 / DSM 2661 / JAL-1 / JCM 10045 / NBRC 100440)	37	8.311688312	0	8.311688312
Q8N0Y7	B1GZZ1	1	Uncultured termite group 1 bacterium phylotype Rs-D17	37	8.661417323	0	8.661417323
P15259	B1GZZ1	1	Uncultured termite group 1 bacterium phylotype Rs-D17	37	9.881422925	0	9.881422925
P05089	P39138	0.991554054	Bacillus subtilis (strain 168)	37	11.80124224	1.689189189	10.11205305
Q16478	B1AS29	0.998911861	Mus musculus	37	10.40816327	0.217627856	10.19053541
Q9P2U7	Q61983	1	Mus musculus	37	12.32142857	0	12.32142857
P30872	P47748	1	Cavia porcellus	37	12.53196931	0	12.53196931
Q9BZ11	O42138	0.998387097	Agkistrodon contortrix laticinctus	37	12.91512915	0.322580645	12.59254851
P14061	Q9N126	1	Bos taurus	37	13.1097561	0	13.1097561
Q9H228	P52592	1	Mus musculus	37	14.07035176	0	14.07035176
Q15465	Q90419	0.995192308	Danio rerio	37	15.36796537	0.961538462	14.40642691
Q9BXS0	B8V7R6	0.962498899	Acropora millepora	37	91.28440367	75.9009009	15.38350277
Q9UHM6	O16019	1	Orconectes virilis	37	15.69037657	0	15.69037657
O95755	Q06AU4	1	Sus scrofa	37	16.21621622	0	16.21621622
P61587	Q8BLR7	1	Mus musculus	37	16.80327869	0	16.80327869
O43184	C9E1R8	0.999178982	Crotalus viridis viridis	37	17.05170517	0.164203612	16.88750156
P61019	Q6PHI9	1	Danio rerio	37	16.98113208	0	16.98113208
Q6FHJ7	A0A0K3AWM6	0.99913575	Caenorhabditis elegans	37	17.91907514	0	17.91907514
Q6UX72	Q864U8	0.999999998	Sus scrofa	37	18.4079602	0	18.4079602
Q9Y345	Q61327	0.998384491	Mus musculus	37	18.82057716	0.323101777	18.49747539
P22223	P55292	0.944013304	Mus musculus	37	31.00120627	11.19733925	19.80386703
P48549	Q9JHJ9	1	Cavia porcellus	37	19.96007984	0	19.96007984
Q09028	Q9Y825	0.993872549	Schizosaccharomyces pombe (strain 972 / ATCC 24843)	37	22.35294118	1.225490196	21.12745098
Q07002	P34117	1	Dictyostelium discoideum	37	21.39830508	0	21.39830508
Q8N819	Q3EAF9	0.985668279	Arabidopsis thaliana	37	24.65116279	2.864583333	21.78657946
Q9NR64	E7F6F9	0.996672213	Danio rerio	37	22.45989305	0.665557404	21.79433564
O60353	A0A0K3AWM6	1	Caenorhabditis elegans	37	21.95467422	0	21.95467422
Q9BZY9	Q8BGE7	0.999999638	Mus musculus	37	22.35294118	0	22.35294118
P29376	Q24488	1	Drosophila melanogaster	37	23.37962963	0	23.37962963
P10827	P18119	0.987922705	Xenopus laevis	37	26.53061224	2.415458937	24.11515331
Q9H6N6	P13541	0.865721649	Mus musculus	37	51.13947129	26.8556701	24.28380118
O14668	P98139	0.981631703	Oryctolagus cuniculus	37	27.06422018	2.477477477	24.58674271
P62841	Q9XVP0	1	Caenorhabditis elegans	37	24.82758621	0	24.82758621
P43320	P02525	1	Mus musculus	37	25.36585366	0	25.36585366
Q92769	Q56195	0.999999995	Staphylococcus xylosus	37	26.2295082	0	26.2295082
P0C0S5	Q9SII0	0.977941176	Arabidopsis thaliana	37	31.25	4.411764706	26.83823529
Q9UM11	Q8YRI1	0.997538343	Nostoc sp. (strain PCC 7120 / SAG 25.82 / UTEX 2576)	37	27.62096774	0	27.62096774
Q9H0C8	Q3EAF9	0.985614581	Arabidopsis thaliana	37	30.6122449	2.864583333	27.74766156
P48169	P22300	1	Bos taurus	37	27.97833935	0	27.97833935
Q9UQ07	P00546	1	Saccharomyces cerevisiae (strain ATCC 204508 / S288c)	37	28.63961814	0	28.63961814
O95347	O66878	0.994809687	Aquifex aeolicus (strain VF5)	37	29.90810359	1.038062284	28.87004131
Q8NFZ4	P21927	0.999139415	Oryctolagus cuniculus	37	29.10179641	0.17211704	28.92967937
Q9BQ39	Q58083	0.994550409	Methanocaldococcus jannaschii (strain ATCC 43067 / DSM 2661 / JAL-1 / JCM 10045 / NBRC 100440)	37	30.12211669	1.089918256	29.03219843
Q8IYD1	P41203	0.989726027	Desulfurococcus mobilis	37	33.28025478	2.054794521	31.22546026
Q9Y6X6	Q63355	0.996168582	Rattus norvegicus	37	32.83100108	0.766283525	32.06471755
O43426	Q9EP69	1	Mus musculus	37	33.75715194	0	33.75715194
Q8IWL2	Q5M8X6	0.911259362	Xenopus tropicalis	37	48.79032258	14.54545455	34.24486804
Q8N441	Q90413	0.979934917	Danio rerio	37	38.29365079	4.013015184	34.28063561
Q9UL54	Q99KH8	0.939675174	Mus musculus	37	46.96356275	12.0649652	34.89859756
O60346	Q4R3P6	0.976690756	Macaca fascicularis	37	37.91496797	2.990033223	34.92493474
O43497	Q25452	0.983698874	Musca domestica	37	38.45183004	3.260225252	35.19160479
Q9Y4B4	Q09772	0.973482939	Schizosaccharomyces pombe (strain 972 / ATCC 24843)	37	41.10429448	5.302096178	35.8021983
Q01970	Q8K4D7	0.993044822	Mus musculus	37	37.27714749	1.391035549	35.88611194
Q9UNY4	P94593	0.999457682	Bacillus subtilis (strain 168)	37	36.74698795	0.10845987	36.63852808
P30203	Q9QWK4	0.999999874	Mus musculus	37	36.67664671	0	36.67664671
Q8NCB2	A8X6H4	1	Caenorhabditis briggsae	37	37.5249501	0	37.5249501
P05067	Q28053	0.999980434	Bos taurus	37	38.05194805	0	38.05194805
Q8IWL1	Q5M8X6	0.915164791	Xenopus tropicalis	37	52.82258065	14.54545455	38.2771261
Q8IWI9	Q8AXW8	0.925170068	Xenopus laevis	37	54.23000661	14.96598639	39.26402021
Q2KJY2	P46875	0.922063054	Arabidopsis thaliana	37	54.93358634	15.51724138	39.41634496
O75791	P62994	1	Rattus norvegicus	37	39.6969697	0	39.6969697
Q13905	P83900	0.97336203	Rattus norvegicus	37	45.86815227	4.655172414	41.21297986
Q70EL4	Q4R6D3	0.99935108	Macaca fascicularis	37	41.49599288	0	41.49599288
Q96PU5	P51593	0.998447205	Rattus norvegicus	37	42.35897436	0.310559006	42.04841535
Q14469	P35429	0.89741738	Rattus norvegicus	37	62.85714286	20.38216561	42.47497725
O75038	Q8K4D7	0.993044822	Mus musculus	37	44.49152542	1.391035549	43.10048988
O60336	Q8YRI1	0.99600434	Nostoc sp. (strain PCC 7120 / SAG 25.82 / UTEX 2576)	37	44.38573316	0	44.38573316
Q13823	Q58859	0.995965476	Methanocaldococcus jannaschii (strain ATCC 43067 / DSM 2661 / JAL-1 / JCM 10045 / NBRC 100440)	37	45.28043776	0.804289544	44.47614821
O75190	Q80Y75	0.992771	Mus musculus	37	46.01226994	1.265822785	44.74644715
Q13873	P80202	1	Rattus norvegicus	37	45.37572254	0	45.37572254
Q9NVM6	Q29455	0.896274479	Bos taurus	37	51.97368421	6.565656566	45.40802764
O14924	O08899	0.996790599	Mus musculus	37	47.27021424	0	47.27021424
Q92833	P47156	0.98137019	Saccharomyces cerevisiae (strain ATCC 204508 / S288c)	37	49.03691814	0.686813187	48.35010495
P48742	P09088	0.945482866	Caenorhabditis elegans	37	59.60591133	10.90342679	48.70248454
Q5VUJ6	Q6K7R2	0.969226166	Oryza sativa subsp. japonica	37	52.15686275	3.412969283	48.74389346
Q9P2P6	D3YXS5	0.964007782	Mus musculus	37	57.5106383	7.19844358	50.31219472
P61254	Q5JJF9	0.98756289	Thermococcus kodakarensis (strain ATCC BAA-918 / JCM 12380 / KOD1)	37	53.10344828	2.479338843	50.62410943
Q14160	Q54AX5	0.985292288	Dictyostelium discoideum	37	53.86503067	2.941176471	50.9238542
Q14028	Q3UW12	0.952173913	Mus musculus	37	60.59152678	9.565217391	51.02630939
Q12948	P32029	0.966789661	Drosophila melanogaster	37	58.40867993	6.642066421	51.76661351
Q96PY6	Q03428	0.990719258	Trypanosoma brucei brucei	37	55.56438792	1.856148492	53.70823943
P56524	Q57955	0.999690371	Methanocaldococcus jannaschii (strain ATCC 43067 / DSM 2661 / JAL-1 / JCM 10045 / NBRC 100440)	37	55.90405904	0	55.90405904
Q96J92	Q2V338	0.970528455	Arabidopsis thaliana	37	63.23411102	5.894308943	57.33980208
O60583	Q9C8P7	0.992998075	Arabidopsis thaliana	37	59.17808219	1.214574899	57.96350729
P08151	Q7K0S9	0.907552083	Drosophila melanogaster	37	78.93309222	18.48958333	60.44350889
P48431	P36395	0.932691908	Sminthopsis macroura	37	78.86435331	13.46153846	65.40281485
P20264	Q29087	0.973282443	Sus scrofa	37	71.6	5.34351145	66.25648855
Q5JU85	Q80YW0	0.99235747	Mus musculus	37	70.97428958	1.526717557	69.44757202
P18146	P18738	0.987591103	Xenopus laevis	37	71.45488029	0.892857143	70.56202315
Q05925	P31535	0.999644549	Myxine glutinosa	37	77.55102041	0	77.55102041
P47902	Q02814	0.999980335	Gallus gallus	37	80.37735849	0	80.37735849
P48047	P13621	1	Bos taurus	36	0.469483568	0	0.469483568
P40394	Q64437	1	Mus musculus	36	0.518134715	0	0.518134715
P15428	Q8MJY8	1	Macaca fascicularis	36	0.751879699	0	0.751879699
P56559	P36397	1	Arabidopsis thaliana	36	1.5625	0	1.5625
P51659	P96825	1	Mycobacterium tuberculosis (strain ATCC 25618 / H37Rv)	36	2.173913043	0	2.173913043
P53634	P49935	0.999999979	Mus musculus	36	2.591792657	0	2.591792657
Q86VL8	Q4PSF4	1	Arabidopsis thaliana	36	3.488372093	0	3.488372093
P05093	O42231	1	Liza aurata	36	3.543307087	0	3.543307087
P47989	Q7G9P4	0.999624625	Arabidopsis thaliana	36	3.750937734	0.075075075	3.675862659
P28065	P28077	1	Rattus norvegicus	36	4.109589041	0	4.109589041
Q9NP78	P36371	1	Mus musculus	36	4.438642298	0	4.438642298
P35410	Q91WW5	0.999999999	Mus musculus	36	4.761904762	0	4.761904762
Q09428	Q9C8H0	0.997324415	Arabidopsis thaliana	36	5.69259962	0.535117057	5.157482564
Q6Q4G3	A6QPT7	1	Bos taurus	36	5.353535354	0	5.353535354
Q9NRM0	P93051	0.999999913	Arabidopsis thaliana	36	5.555555556	0	5.555555556
Q9Y3B8	Q9VCI0	1	Drosophila melanogaster	36	5.907172996	0	5.907172996
O95057	P22123	0.999999999	Diplobatis ommata	36	6.060606061	0	6.060606061
Q96SZ6	B6YRD1	1	Azobacteroides pseudotrichonymphae genomovar. CFP2	36	6.15640599	0	6.15640599
Q04912	P97523	0.997467438	Rattus norvegicus	36	6.714285714	0.506512301	6.207773413
P50120	Q9EPC5	1	Mus musculus	36	6.71641791	0	6.71641791
P49448	P80053	1	Sulfolobus solfataricus (strain ATCC 35092 / DSM 1617 / JCM 11322 / P2)	36	6.810035842	0	6.810035842
Q14697	P0CD66	1	Sulfolobus solfataricus (strain ATCC 35092 / DSM 1617 / JCM 11322 / P2)	36	7.733050847	0	7.733050847
P68036	Q4V8J2	1	Rattus norvegicus	36	7.792207792	0	7.792207792
P10253	P0CD66	1	Sulfolobus solfataricus (strain ATCC 35092 / DSM 1617 / JCM 11322 / P2)	36	8.298319328	0	8.298319328
Q7LBE3	Q5RAL2	1	Pongo abelii	36	8.470290771	0	8.470290771
P18669	B1GZZ1	1	Uncultured termite group 1 bacterium phylotype Rs-D17	36	8.661417323	0	8.661417323
O95390	O88959	0.982428007	Rattus norvegicus	36	12.28501229	3.428571429	8.856440856
O15552	P21556	0.999874046	Cavia porcellus	36	9.090909091	0	9.090909091
Q16775	Q9UT36	1	Schizosaccharomyces pombe (strain 972 / ATCC 24843)	36	10.06493506	0	10.06493506
P35579	Q9BE39	0.841602067	Bos taurus	36	42.24489796	31.67958656	10.5653114
Q9BYZ6	P40792	0.99999243	Drosophila melanogaster	36	10.72902338	0	10.72902338
Q8WTU2	Q9QWK4	1	Mus musculus	36	10.95652174	0	10.95652174
Q8IZY2	Q8T5Z7	0.999429875	Dictyostelium discoideum	36	11.13699907	0.114025086	11.02297398
Q9BZC7	Q8T5Z7	0.999429875	Dictyostelium discoideum	36	11.74537988	0.114025086	11.63135479
Q96L46	Q4V8Q1	0.996508231	Rattus norvegicus	36	13.30645161	0.698324022	12.60812759
O60259	P00760	1	Bos taurus	36	12.69230769	0	12.69230769
Q16555	B6I707	0.993492408	Escherichia coli (strain SE11)	36	14.33566434	1.301518438	13.0341459
Q9UHC3	Q9W754	0.999811307	Lithobates catesbeiana	36	13.1826742	0	13.1826742
Q96E17	P17609	0.9975	Schizosaccharomyces pombe (strain 972 / ATCC 24843)	36	14.0969163	0.5	13.5969163
Q9NYZ2	O14281	1	Schizosaccharomyces pombe (strain 972 / ATCC 24843)	36	14.49704142	0	14.49704142
Q02156	P09215	0.99628529	Rattus norvegicus	36	15.60379919	0.742942051	14.86085714
P62491	Q40521	1	Nicotiana tabacum	36	15.74074074	0	15.74074074
Q9NZC7	Q8BYK4	1	Mus musculus	36	16.42512077	0	16.42512077
Q99645	Q9W6H0	0.99829932	Gallus gallus	36	17.39130435	0.340136054	17.05116829
O60391	Q5R4M0	0.99377119	Pongo abelii	36	18.69606903	1.245753114	17.45031592
Q96FC9	Q8W4M7	0.998746166	Arabidopsis thaliana	36	17.62886598	0	17.62886598
Q03431	P97751	1	Mus musculus	36	17.70657673	0	17.70657673
P63092	P38404	1	Locusta migratoria	36	17.76649746	0	17.76649746
Q9C0H6	E7F6F9	0.996672213	Danio rerio	36	18.94150418	0.665557404	18.27594677
Q8N119	Q9EPL6	0.994598393	Mus musculus	36	19.50790861	1.079913607	18.427995
Q9NPG1	A0A0K3AWM6	1	Caenorhabditis elegans	36	18.76876877	0	18.76876877
Q7Z478	P43329	0.986923077	Escherichia coli (strain K12)	36	22.86340394	2.615384615	20.24801933
O94921	Q26671	1	Theileria annulata	36	20.68230277	0	20.68230277
P51511	O55123	0.991596639	Mus musculus	36	23.16890882	1.680672269	21.48823655
Q9ULZ9	O55123	0.991596639	Mus musculus	36	23.71475954	1.680672269	22.03408727
Q9H832	F4HPP7	0.983938927	Arabidopsis thaliana	36	23.44632768	0.949367089	22.49696059
Q13255	O70410	1	Mus musculus	36	23.95309883	0	23.95309883
O60573	Q9PW28	0.999910371	Danio rerio	36	24.08163265	0	24.08163265
Q86UP0	Q8QGH3	0.949874687	Gallus gallus	36	34.18803419	10.02506266	24.16297153
Q99741	Q5JET2	0.999304821	Thermococcus kodakarensis (strain ATCC BAA-918 / JCM 12380 / KOD1)	36	24.28571429	0	24.28571429
Q9NPA2	O55123	0.991596639	Mus musculus	36	30.07117438	1.680672269	28.39050211
P04637	P79892	0.8875	Equus caballus	36	53.18066158	22.5	30.68066158
Q6P5Z2	P09215	0.99628529	Rattus norvegicus	36	31.72103487	0.742942051	30.97809282
Q8N3R9	Q9QYH1	0.994331066	Rattus norvegicus	36	32.2962963	1.133786848	31.16250945
O00444	A4IGM9	0.981944444	Xenopus tropicalis	36	34.84536082	3.611111111	31.23424971
O15056	Q9EP69	1	Mus musculus	36	31.4171123	0	31.4171123
P08519	P83748	0.999999999	Rattus norvegicus	36	31.46437995	0	31.46437995
O14782	Q91783	0.925492034	Xenopus laevis	36	47.91929382	14.90159325	33.01770057
Q8N4C8	Q1EG27	0.916091954	Mus musculus	36	50.97597598	16.7816092	34.19436678
Q9UKE5	Q1EG27	0.916091954	Mus musculus	36	51.32352941	16.7816092	34.54192022
Q9BWU1	A8XA58	1	Caenorhabditis briggsae	36	34.66135458	0	34.66135458
Q7L7X3	Q99KH8	0.939675174	Mus musculus	36	46.95304695	12.0649652	34.88808176
P30291	Q63184	0.939619451	Rattus norvegicus	36	46.13003096	10.91617934	35.21385162
Q7Z7M9	Q8BVG5	0.990909091	Mus musculus	36	37.65957447	1.818181818	35.84139265
O76081	Q5R747	0.999988459	Pongo abelii	36	36.34020619	0	36.34020619
Q8TDR2	Q8QZR7	1	Mus musculus	36	36.89138577	0	36.89138577
Q9NXW2	Q7NBW0	0.975488537	Mycoplasma gallisepticum (strain R(low / passage 15 / clone 2))	36	39.46666667	2.557544757	36.90912191
P55042	Q9YH37	0.997510183	Cyprinus carpio	36	37.01298701	0	37.01298701
Q3MIN7	P0CF32	0.954152279	Saccharomyces cerevisiae	36	46.47887324	9.098164405	37.38070883
Q9P2G1	Q9P3U4	0.996031746	Schizosaccharomyces pombe (strain 972 / ATCC 24843)	36	38.47566575	0.793650794	37.68201495
Q6RI45	Q0P593	0.999355563	Bos taurus	36	39.01220866	0	39.01220866
Q68BL8	Q29RB4	0.998098073	Danio rerio	36	39.46666667	0.256410256	39.21025641
O94761	Q5UPX0	1	Acanthamoeba polyphaga mimivirus	36	39.40397351	0	39.40397351
Q9H3S7	Q12033	0.986376217	Saccharomyces cerevisiae (strain ATCC 204508 / S288c)	36	42.29828851	2.723146747	39.57514176
P10242	Q9SZP1	0.939492445	Arabidopsis thaliana	36	52.65625	12.05673759	40.59951241
Q8IXF0	P90953	0.963979723	Caenorhabditis elegans	36	47.90996785	7.142857143	40.7671107
Q9Y4G8	A4IFE4	0.992682534	Bos taurus	36	42.29486324	0.63559322	41.65927002
Q9BT81	B0ZTE2	0.849225381	Xenopus laevis	36	73.45360825	30.12552301	43.32808523
Q9UN79	Q6RVD7	0.862320867	Danio rerio	36	70.57877814	26.93877551	43.64000262
Q9NSI6	Q8YRI1	0.998463808	Nostoc sp. (strain PCC 7120 / SAG 25.82 / UTEX 2576)	36	45.68965517	0	45.68965517
Q9H9B1	Q6DGD3	0.99999982	Danio rerio	36	46.61016949	0	46.61016949
Q07687	P52953	0.889052304	Rattus norvegicus	36	63.41463415	16.54676259	46.86787156
O60307	Q9WTQ0	0.981612447	Rattus norvegicus	36	51.64247517	3.677510608	47.96496456
Q15569	A8R7E6	0.996742263	Arabidopsis thaliana	36	50	0.648298217	49.35170178
P20393	P57797	0.995787845	Cricetulus griseus	36	51.6286645	0.842105263	50.78655923
Q01105	F4JEI8	0.896929485	Arabidopsis thaliana	36	66.89655172	14.82649842	52.0700533
O60548	Q63251	0.985148515	Rattus norvegicus	36	56.16161616	2.97029703	53.19131913
Q9UQL6	Q56195	0.999878289	Staphylococcus xylosus	36	54.18894831	0	54.18894831
Q96HC4	Q99JW4	0.998720698	Mus musculus	36	56.54362416	0	56.54362416
Q9Y2K2	Q38997	0.980373832	Arabidopsis thaliana	36	63.26207443	3.925233645	59.33684078
P13611	Q80WM5	1	Mus musculus	36	62.19081272	0	62.19081272
P16112	Q80WM5	1	Mus musculus	36	64.72049689	0	64.72049689
O75112	Q55BI0	0.99737881	Dictyostelium discoideum	36	65.8872077	0	65.8872077
Q96Q04	Q24488	0.999999966	Drosophila melanogaster	36	70.20547945	0	70.20547945
P14653	P09638	0.972288362	Salmo salar	36	76.07973422	5	71.07973422
Q2M1Z3	Q03070	0.999777557	Rattus norvegicus	36	71.39889197	0	71.39889197
P32969	P50882	1	Drosophila melanogaster	35	1.041666667	0	1.041666667
P27701	Q61470	0.999999999	Mus musculus	35	1.498127341	0	1.498127341
P49755	B4PUZ3	1	Drosophila yakuba	35	2.283105023	0	2.283105023
Q9Y5Z0	Q9GMY4	0.998526344	Sorex unguiculatus	35	3.088803089	0.257069409	2.83173368
P56705	Q98SN7	1	Gallus gallus	35	2.849002849	0	2.849002849
P35030	P06872	1	Canis lupus familiaris	35	2.960526316	0	2.960526316
Q9H2F3	O57245	1	Vaccinia virus (strain Ankara)	35	2.98102981	0	2.98102981
P14060	O46516	1	Equus caballus	35	3.217158177	0	3.217158177
Q9UIW2	Q07E48	0.997463551	Dasypus novemcinctus	35	3.797468354	0.506879073	3.290589281
Q8NCS7	Q8BY89	1	Mus musculus	35	3.337969402	0	3.337969402
O60488	Q9CAP8	1	Arabidopsis thaliana	35	3.656821378	0	3.656821378
P04156	P67988	0.820408163	Chlorocebus aethiops	35	39.92094862	35.91836735	4.00258127
Q9NUI1	Q9CQ62	0.999999975	Mus musculus	35	4.109589041	0	4.109589041
P52790	Q9NFT7	1	Drosophila melanogaster	35	4.117009751	0	4.117009751
Q5T3U5	Q9SKX0	1	Arabidopsis thaliana	35	4.289544236	0	4.289544236
P54108	P16563	1	Mus musculus	35	4.489795918	0	4.489795918
P14672	Q9XST2	1	Canis lupus familiaris	35	4.518664047	0	4.518664047
Q13733	P35317	0.986420951	Hydra vulgaris	35	7.871720117	2.715809893	5.155910223
P60842	P47943	0.99872449	Schizosaccharomyces pombe (strain 972 / ATCC 24843)	35	5.418719212	0.255102041	5.163617171
P0DMM9	P17988	1	Rattus norvegicus	35	5.423728814	0	5.423728814
P0DMN0	P17988	1	Rattus norvegicus	35	5.423728814	0	5.423728814
Q9UIQ6	A6QPT7	1	Bos taurus	35	5.463414634	0	5.463414634
P15144	A6QPT7	1	Bos taurus	35	5.480868666	0	5.480868666
Q9NSD7	A0T2N3	0.999999995	Danio rerio	35	5.543710021	0	5.543710021
Q9H244	Q9R1K6	0.999999972	Mus musculus	35	5.555555556	0	5.555555556
O75027	Q5ZUH9	1	Legionella pneumophila subsp. pneumophila (strain Philadelphia 1 / ATCC 33152 / DSM 7513)	35	6.117021277	0	6.117021277
Q9Y3E5	B6YTE3	0.999999669	Thermococcus onnurineus (strain NA1)	35	6.145251397	0	6.145251397
P04070	Q28506	1	Macaca mulatta	35	6.290672451	0	6.290672451
P19113	Q06085	1	Petroselinum crispum	35	6.344410876	0	6.344410876
P46093	Q61038	1	Mus musculus	35	6.906077348	0	6.906077348
Q96RI0	Q58D85	1	Bos taurus	35	7.012987013	0	7.012987013
Q96A58	Q62636	0.999999999	Rattus norvegicus	35	7.035175879	0	7.035175879
P13667	Q17967	0.984536082	Caenorhabditis elegans	35	10.23255814	3.092783505	7.139774634
Q96M86	Q9C1M7	0.996571147	Ashbya gossypii (strain ATCC 10895 / CBS 109.51 / FGSC 9923 / NRRL Y-1056)	35	8.142225963	0.685770267	7.456455696
Q8IZL9	Q5EDC3	1	Macaca mulatta	35	7.514450867	0	7.514450867
Q06830	Q17172	1	Brugia malayi	35	7.537688442	0	7.537688442
Q16822	Q8KAD1	0.991143317	Chlorobium tepidum (strain ATCC 49652 / DSM 12025 / NBRC 103806 / TLS)	35	9.375	1.771336554	7.603663446
Q9UHN1	Q9W6G7	0.998920086	Xenopus laevis	35	8.24742268	0.215982721	8.031439959
Q8NBZ7	Q57664	0.999999887	Methanocaldococcus jannaschii (strain ATCC 43067 / DSM 2661 / JAL-1 / JCM 10045 / NBRC 100440)	35	8.095238095	0	8.095238095
Q9UKR3	Q8CGR5	1	Mus musculus	35	8.303249097	0	8.303249097
Q15722	A0T2N3	0.999998757	Danio rerio	35	8.806818182	0	8.806818182
A4D1T9	Q90627	0.999999989	Gallus gallus	35	9.361702128	0	9.361702128
P24046	Q5EA06	1	Bos taurus	35	10.22964509	0	10.22964509
Q7Z5A4	P83748	1	Rattus norvegicus	35	10.23890785	0	10.23890785
Q6UWY2	Q6IE59	1	Rattus norvegicus	35	10.24734982	0	10.24734982
P78334	P22300	1	Bos taurus	35	10.4743083	0	10.4743083
P17812	O42644	0.999166667	Schizosaccharomyces pombe (strain 972 / ATCC 24843)	35	10.65989848	0.166666667	10.49323181
Q04756	P98119	1	Desmodus rotundus	35	11.14503817	0	11.14503817
A5X5Y0	Q5IS75	0.999999998	Pan troglodytes	35	11.18421053	0	11.18421053
Q9NP81	Q8U1K2	1	Pyrococcus furiosus (strain ATCC 43587 / DSM 3638 / JCM 8422 / Vc1)	35	11.38996139	0	11.38996139
Q8TC44	Q8YRI1	1	Nostoc sp. (strain PCC 7120 / SAG 25.82 / UTEX 2576)	35	11.71548117	0	11.71548117
P12931	F1RDG9	0.983455882	Danio rerio	35	15.29850746	3.308823529	11.98968393
P04632	Q4V8Q1	0.996508276	Rattus norvegicus	35	13.43283582	0.698324022	12.7345118
Q8IUE6	A9UMV8	0.914728682	Rattus norvegicus	35	30	17.05426357	12.94573643
Q92806	Q9JHJ9	1	Cavia porcellus	35	12.97709924	0	12.97709924
Q9GZQ6	G4WMX4	1	Tribolium castaneum	35	13.02325581	0	13.02325581
Q9UKX3	P13541	0.865721649	Mus musculus	35	39.9380805	26.8556701	13.08241039
P02794	Q99MX2	1	Mus musculus	35	13.1147541	0	13.1147541
P31947	Q5RFJ2	0.975510204	Pongo abelii	35	18.14516129	4.897959184	13.24720211
Q6BCY4	Q6BUX2	1	Debaryomyces hansenii (strain ATCC 36239 / CBS 767 / JCM 1990 / NBRC 0083 / IGC 2968)	35	13.4057971	0	13.4057971
Q96QV6	A9UMV8	0.914728682	Rattus norvegicus	35	30.53435115	17.05426357	13.48008758
Q96F44	Q8BGE7	1	Mus musculus	35	13.67521368	0	13.67521368
P16104	A9UMV8	0.914728682	Rattus norvegicus	35	30.76923077	17.05426357	13.7149672
Q96RU8	Q8S9D1	0.996927655	Arabidopsis thaliana	35	14.51612903	0.601684717	13.91444432
P20807	Q9VXH6	1	Drosophila melanogaster	35	14.12911084	0	14.12911084
Q8NBT0	Q8YRI1	1	Nostoc sp. (strain PCC 7120 / SAG 25.82 / UTEX 2576)	35	14.25061425	0	14.25061425
P06732	O15990	0.99713467	Liolophura japonica	35	14.96062992	0.573065903	14.38756402
Q6TDP4	E7F6F9	0.996672213	Danio rerio	35	15.10903427	0.665557404	14.44347686
P78536	O13766	0.98869053	Schizosaccharomyces pombe (strain 972 / ATCC 24843)	35	15.29126214	0.5859375	14.70532464
P41180	O70410	1	Mus musculus	35	14.93506494	0	14.93506494
Q9H2R5	P70059	1	Xenopus laevis	35	15.234375	0	15.234375
P53779	Q9U6D2	1	Ancylostoma caninum	35	15.30172414	0	15.30172414
P11142	P0CB32	0.972698908	Bos taurus	35	21.05263158	5.460218409	15.59241317
Q92771	P26659	0.995466321	Schizosaccharomyces pombe (strain 972 / ATCC 24843)	35	17.05263158	0.906735751	16.14589583
Q4G1C9	Q9CWG1	1	Mus musculus	35	16.27906977	0	16.27906977
P11362	Q86PM4	0.996936275	Hydra vulgaris	35	17.03163017	0.612745098	16.41888507
P16298	P49576	1	Paramecium tetraurelia	35	16.60305344	0	16.60305344
Q68CQ4	O74974	0.925613497	Schizosaccharomyces pombe (strain 972 / ATCC 24843)	35	31.48148148	14.87730061	16.60418087
Q9H461	Q9IA02	1	Gallus gallus	35	16.71469741	0	16.71469741
Q8N4Z0	Q8BHD0	1	Mus musculus	35	16.97247706	0	16.97247706
P20339	P36586	0.981042654	Schizosaccharomyces pombe (strain 972 / ATCC 24843)	35	20.93023256	3.791469194	17.13876336
Q6IN84	Q49V41	0.998356203	Staphylococcus saprophyticus subsp. saprophyticus (strain ATCC 15305 / DSM 20229)	35	18.13031161	0	18.13031161
O00750	Q9Z1L0	0.998598131	Rattus norvegicus	35	19.03304774	0.280373832	18.7526739
O60312	Q9QZW0	0.998671391	Mus musculus	35	19.07938626	0.265721878	18.81366438
Q99835	Q9PT62	0.996175891	Xenopus laevis	35	20.33036849	0.764818356	19.56555013
P06396	Q21253	0.996842105	Caenorhabditis elegans	35	20.20460358	0.631578947	19.57302463
Q14524	Q05973	0.986859396	Heterololigo bleekeri	35	23.36309524	2.628120894	20.73497434
O60832	O30001	1	Archaeoglobus fulgidus (strain ATCC 49558 / VC-16 / DSM 4304 / JCM 9628 / NBRC 100126)	35	21.01167315	0	21.01167315
Q13685	Q6P2Y2	0.999482888	Xenopus tropicalis	35	21.65898618	0	21.65898618
O94856	Q90W79	0.956669912	Gallus gallus	35	30.58648849	8.666017527	21.92047097
P23443	Q9WUT3	0.971350614	Mus musculus	35	28.19047619	5.729877217	22.46059897
P0C5Y9	P16886	0.926883604	Strongylocentrotus purpuratus	35	37.39130435	14.28571429	23.10559006
P45985	Q9S7U9	0.997245179	Arabidopsis thaliana	35	24.06015038	0.550964187	23.50918619
P22736	P62510	0.957423581	Rattus norvegicus	35	32.10702341	8.515283843	23.59173957
Q676U5	Q8YRI1	0.999977321	Nostoc sp. (strain PCC 7120 / SAG 25.82 / UTEX 2576)	35	24.21746293	0	24.21746293
P55040	P34726	0.999470468	Physarum polycephalum	35	24.32432432	0	24.32432432
Q2NKX8	Q09772	0.973489519	Schizosaccharomyces pombe (strain 972 / ATCC 24843)	35	30.56	5.302096178	25.25790382
P0CG39	A2BDB0	0.988	Xenopus laevis	35	28.51637765	2.4	26.11637765
P19793	P79926	0.968609865	Xenopus laevis	35	32.68398268	6.278026906	26.40595578
O94819	Q9CR40	0.993930293	Mus musculus	35	27.28731942	0.700525394	26.58679403
Q9H8T0	B4JWF5	0.999942828	Drosophila grimshawi	35	26.71232877	0	26.71232877
P0CG38	A2BDB0	0.988	Xenopus laevis	35	29.30232558	2.4	26.90232558
A5A3E0	A2BDB0	0.988	Xenopus laevis	35	30.13953488	2.4	27.73953488
Q6S8J3	A2BDB0	0.988	Xenopus laevis	35	30.60465116	2.4	28.20465116
P21333	O13728	0.99913328	Schizosaccharomyces pombe (strain 972 / ATCC 24843)	35	28.63619192	0.161030596	28.47516132
P13645	Q63279	0.987593052	Rattus norvegicus	35	31.67808219	2.481389578	29.19669261
Q9BXB5	Q9SVZ9	0.975613695	Arabidopsis thaliana	35	34.29319372	4.663212435	29.62998128
Q05397	P54763	0.996957404	Mus musculus	35	30.32319392	0.60851927	29.71467465
Q92772	Q63699	1	Rattus norvegicus	35	29.81744422	0	29.81744422
Q14562	Q9HE06	1	Schizosaccharomyces pombe (strain 972 / ATCC 24843)	35	29.91803279	0	29.91803279
Q96A61	Q1XHU0	0.974649316	Pan troglodytes	35	33.33333333	2.316602317	31.01673102
Q9BYT3	A8X6H4	1	Caenorhabditis briggsae	35	31.90661479	0	31.90661479
Q15942	B7ZUL2	0.851602024	Xenopus tropicalis	35	64.16083916	29.67959528	34.48124388
O75628	Q9YH37	0.998447023	Cyprinus carpio	35	35.90604027	0	35.90604027
Q99759	Q9M0T3	0.959821429	Arabidopsis thaliana	35	44.08945687	8.035714286	36.05374258
P21757	Q24JV9	0.999955958	Danio rerio	35	37.02882483	0	37.02882483
Q7Z6Z7	P51593	0.998447205	Rattus norvegicus	35	37.88294467	0.310559006	37.57238567
Q9Y3Q4	Q24278	0.951127814	Drosophila melanogaster	35	48.96093101	9.77443609	39.18649492
Q8WWQ0	Q4R8E7	0.999709258	Macaca fascicularis	35	39.86820428	0	39.86820428
Q9P2B4	Q09YK4	0.80873494	Ateles geoffroyi	35	78.24726135	38.25301205	39.9942493
P49796	Q5R747	1	Pongo abelii	35	41.8196995	0	41.8196995
O60331	Q8L850	0.985276074	Arabidopsis thaliana	35	45.20958084	2.944785276	42.26479556
Q9BYV6	F6ZQ54	0.9767338	Xenopus tropicalis	35	43.79562044	1.470588235	42.3250322
Q9ULF5	Q5FVQ0	0.996753154	Rattus norvegicus	35	43.92298436	0.649350649	43.27363371
Q8IVH2	Q5M7N6	0.854610839	Xenopus tropicalis	35	65.73529412	22.37442922	43.36086489
P23771	O94720	0.896075792	Schizosaccharomyces pombe (strain 972 / ATCC 24843)	35	65.68848758	20.64631957	45.04216802
Q07912	Q62662	1	Rattus norvegicus	35	46.72447013	0	46.72447013
Q6DN90	Q80YW0	0.992365865	Mus musculus	35	49.32502596	1.526717557	47.7983084
Q13523	O35493	0.938669406	Mus musculus	35	60.67527309	12.26611227	48.40916082
Q9Y2I9	Q6GLZ0	0.99202879	Xenopus laevis	35	48.91774892	0	48.91774892
O95076	Q91574	0.910447761	Xenopus laevis	35	68.51311953	17.91044776	50.60267177
Q15596	Q8QGQ7	0.831375273	Gallus gallus	35	82.30874317	30.06430868	52.24443449
Q9H9L3	Q66UW5	1	Sus scrofa	35	53.25779037	0	53.25779037
P10070	Q7K0S9	0.907552083	Drosophila melanogaster	35	71.87894073	18.48958333	53.3893574
Q5TAT6	Q801S8	0.81050936	Xenopus laevis	35	91.77126918	37.89473684	53.87653234
Q92834	Q6PAV2	0.995741508	Mus musculus	35	57.15686275	0.851466414	56.30539633
A5PKW4	Q9P7R8	0.981650786	Schizosaccharomyces pombe (strain 972 / ATCC 24843)	35	61.1328125	1.983584131	59.14922837
Q9NSY1	P57760	0.977895073	Rattus norvegicus	35	63.91042205	3.93442623	59.97599582
Q8NDX1	Q80YW0	0.982866584	Mus musculus	35	61.83712121	1.526717557	60.31040365
Q86Y22	A2AX52	0.913589683	Mus musculus	35	93.33333333	17.28020788	76.05312545
P14651	P31247	0.983332768	Xenopus laevis	35	84.22273782	3.333333333	80.88940449
Q7RTU7	Q20561	0.927406366	Caenorhabditis elegans	35	83.08457711	0	83.08457711
Q6ZS86	A0JPE9	1	Danio rerio	34	0.56710775	0	0.56710775
Q9H0C2	P48962	1	Mus musculus	34	0.952380952	0	0.952380952
Q96NU7	Q9DBA8	1	Mus musculus	34	1.17370892	0	1.17370892
Q9NR97	Q5I2M8	1	Canis lupus familiaris	34	1.248799232	0	1.248799232
Q9NR96	Q5I2M8	1	Canis lupus familiaris	34	1.453488372	0	1.453488372
Q99714	O70351	1	Rattus norvegicus	34	1.915708812	0	1.915708812
P20813	P24460	1	Canis lupus familiaris	34	2.240325866	0	2.240325866
Q8WWY8	Q5XGE9	1	Xenopus tropicalis	34	2.43902439	0	2.43902439
O75830	Q07235	1	Mus musculus	34	2.469135802	0	2.469135802
Q9BTZ2	Q8SPU8	1	Bos taurus	34	2.517985612	0	2.517985612
Q68CK6	Q9HV66	0.999224798	Pseudomonas aeruginosa (strain ATCC 15692 / DSM 22644 / CIP 104116 / JCM 14847 / LMG 12228 / 1C / PRS 101 / PAO1)	34	3.119584055	0.15503876	2.964545296
Q5I0G3	Q54VM2	0.999993248	Dictyostelium discoideum	34	3.474903475	0	3.474903475
Q99788	B1PHQ8	1	Sus scrofa	34	3.753351206	0	3.753351206
Q9H6R3	B8EPJ0	1	Methylocella silvestris (strain DSM 15510 / CIP 108128 / LMG 27833 / NCIMB 13906 / BL2)	34	4.227405248	0	4.227405248
Q9C035	Q8BGE7	1	Mus musculus	34	4.259634888	0	4.259634888
Q86X76	Q94JV5	1	Arabidopsis thaliana	34	4.281345566	0	4.281345566
P30405	P91791	1	Hemicentrotus pulcherrimus	34	4.347826087	0	4.347826087
O60706	Q9SKX0	1	Arabidopsis thaliana	34	4.519044545	0	4.519044545
P25090	O08790	1	Mus musculus	34	4.558404558	0	4.558404558
P04628	Q98SN7	1	Gallus gallus	34	4.594594595	0	4.594594595
P50213	Q8LG77	1	Arabidopsis thaliana	34	4.644808743	0	4.644808743
Q9UGQ3	B0WC46	1	Culex quinquefasciatus	34	4.733727811	0	4.733727811
Q99259	Q06085	0.999947826	Petroselinum crispum	34	4.882154882	0	4.882154882
Q9H936	Q8BZ09	0.999472656	Mus musculus	34	4.953560372	0	4.953560372
P34925	P97523	0.997467438	Rattus norvegicus	34	5.463576159	0.506512301	4.957063858
Q96J65	Q9C8H0	0.997324415	Arabidopsis thaliana	34	5.592347314	0.535117057	5.057230257
Q9UHB4	Q0HYB4	0.996688742	Shewanella sp. (strain MR-7)	34	6.532663317	0.662251656	5.870411661
P20160	Q6IE59	0.999999958	Rattus norvegicus	34	6.374501992	0	6.374501992
P61086	P52484	1	Caenorhabditis elegans	34	6.5	0	6.5
P08246	Q6IE59	0.999999946	Rattus norvegicus	34	6.741573034	0	6.741573034
P36873	P12982	1	Drosophila melanogaster	34	6.811145511	0	6.811145511
P43003	O59010	1	Pyrococcus horikoshii (strain ATCC 700860 / DSM 12428 / JCM 9974 / NBRC 100139 / OT-3)	34	7.380073801	0	7.380073801
Q7Z2K6	B6K327	0.999427316	Schizosaccharomyces japonicus (strain yFS275 / FY16936)	34	7.411504425	0	7.411504425
O94844	P40792	0.999994291	Drosophila melanogaster	34	8.189655172	0	8.189655172
P31644	P22300	1	Bos taurus	34	8.225108225	0	8.225108225
O96024	Q9MYM7	0.999999928	Pongo pygmaeus	34	8.73015873	0	8.73015873
Q5T2R2	O43091	1	Schizosaccharomyces pombe (strain 972 / ATCC 24843)	34	8.915662651	0	8.915662651
Q02127	Q6SZS6	1	Kluyveromyces marxianus	34	9.113924051	0	9.113924051
A6NIE9	Q99MS4	1	Mus musculus	34	9.584664537	0	9.584664537
Q86SK9	O44390	1	Trichoplusia ni	34	9.696969697	0	9.696969697
Q9C0J1	Q9MYM7	0.999999997	Pongo pygmaeus	34	9.788359788	0	9.788359788
Q6ZMB0	Q864U8	1	Sus scrofa	34	9.895833333	0	9.895833333
Q99983	Q9DE66	1	Coturnix japonica	34	10.45130641	0	10.45130641
Q9UBE0	P79064	0.999896719	Schizosaccharomyces pombe (strain 972 / ATCC 24843)	34	10.69364162	0	10.69364162
Q9NR22	Q6VRB0	1	Xenopus laevis	34	11.4213198	0	11.4213198
Q8NFL0	Q864U8	1	Sus scrofa	34	11.4713217	0	11.4713217
P08238	Q18688	0.949430199	Caenorhabditis elegans	34	21.82320442	10.11396011	11.70924431
Q9Y6N1	O21243	1	Reclinomonas americana	34	12.31884058	0	12.31884058
Q16671	Q61271	1	Mus musculus	34	12.39092496	0	12.39092496
Q9H0U4	P34140	1	Dictyostelium discoideum	34	12.43781095	0	12.43781095
Q92928	P34140	1	Dictyostelium discoideum	34	12.43781095	0	12.43781095
Q14114	P98165	0.996523754	Gallus gallus	34	13.81100727	0.695249131	13.11575814
Q9Y2L1	O67834	1	Aquifex aeolicus (strain VF5)	34	13.56993737	0	13.56993737
Q86SS6	K8FE10	0.951219512	Caenorhabditis elegans	34	24.23625255	9.756097561	14.48015498
Q96LA8	Q54EF2	1	Dictyostelium discoideum	34	14.66666667	0	14.66666667
O60907	Q8YRI1	0.999999972	Nostoc sp. (strain PCC 7120 / SAG 25.82 / UTEX 2576)	34	15.25129983	0	15.25129983
O94823	Q9QZW0	0.998671391	Mus musculus	34	15.67419576	0.265721878	15.40847388
A8MPP1	P26659	0.995466315	Schizosaccharomyces pombe (strain 972 / ATCC 24843)	34	16.53803749	0.906735751	15.63130173
Q13451	P20081	0.983993273	Saccharomyces cerevisiae (strain ATCC 204508 / S288c)	34	18.81838074	2.631578947	16.1868018
Q9P0M6	P16865	0.934108527	Volvox carteri	34	30.37634409	13.17829457	17.19804951
Q8TC59	O74957	0.993401769	Schizosaccharomyces pombe (strain 972 / ATCC 24843)	34	18.80781089	1.318944844	17.48886605
Q9P2I0	Q2YDM2	0.999967712	Bos taurus	34	17.77493606	0	17.77493606
O95622	O16715	0.99336488	Caenorhabditis elegans	34	19.03251388	1.251117069	17.78139681
P35813	P35182	0.991102399	Saccharomyces cerevisiae (strain ATCC 204508 / S288c)	34	20.15706806	1.779359431	18.37770863
Q9Y4X5	Q9P3U4	0.996031746	Schizosaccharomyces pombe (strain 972 / ATCC 24843)	34	19.92818671	0.793650794	19.13453592
P49407	P55274	0.992125984	Heliothis virescens	34	21.53110048	1.57480315	19.95629733
Q8NEV4	A0MP03	1	Xenopus laevis	34	19.98762376	0	19.98762376
Q9UBM4	Q9W6H0	0.99829932	Gallus gallus	34	21.08433735	0.340136054	20.74420129
Q9BZC1	Q5F3T7	0.938650307	Gallus gallus	34	33.33333333	12.26993865	21.06339468
P28329	P11466	0.999183007	Rattus norvegicus	34	21.39037433	0.163398693	21.22697564
O43745	Q6FLU4	0.999967015	Candida glabrata (strain ATCC 2001 / CBS 138 / JCM 3761 / NBRC 0622 / NRRL Y-65)	34	21.42857143	0	21.42857143
Q15113	Q9QZT0	0.997549945	Rattus norvegicus	34	21.82628062	0	21.82628062
Q9HCN4	Q54TE7	0.998219423	Dictyostelium discoideum	34	21.92513369	0	21.92513369
Q9UN88	Q5EA06	1	Bos taurus	34	22.31012658	0	22.31012658
P41594	O70410	1	Mus musculus	34	22.35973597	0	22.35973597
Q9BZQ6	Q9SXC9	1	Arabidopsis thaliana	34	23.81974249	0	23.81974249
O43187	Q84M95	0.999850211	Arabidopsis thaliana	34	23.84	0	23.84
Q13133	P18119	0.987922705	Xenopus laevis	34	26.62192394	2.415458937	24.206465
Q9BUB5	P25323	0.998305085	Dictyostelium discoideum	34	24.7311828	0.338983051	24.39219974
B2RTY4	Q28970	0.993816254	Sus scrofa	34	27.78649922	1.236749117	26.5497501
Q14184	K8FE10	0.951219512	Caenorhabditis elegans	34	36.40776699	9.756097561	26.65166943
P22460	Q17ST2	0.985685072	Mus musculus	34	29.5269168	2.862985685	26.66393112
Q9NYA4	Q5U581	0.999296643	Xenopus laevis	34	27.28033473	0.130718954	27.14961577
O60741	Q24278	0.951127815	Drosophila melanogaster	34	37.19101124	9.77443609	27.41657515
Q9HD43	Q9W6V5	0.974395448	Gallus gallus	34	32.91479821	5.120910384	27.79388782
Q16512	P09215	0.99628529	Rattus norvegicus	34	28.55626327	0.742942051	27.81332122
Q86YD5	Q98930	0.989449481	Gallus gallus	34	28.69565217	0.816582915	27.87906926
Q14767	Q61549	0.999453976	Mus musculus	34	28.39099396	0.107411386	28.28358257
Q9P0X4	Q2XVR4	0.978134111	Tetraodon nigroviridis	34	32.92847503	4.373177843	28.55529719
Q5RKV6	Q9SP08	0.999092845	Arabidopsis thaliana	34	28.67647059	0	28.67647059
Q9UQE7	Q59037	0.999572284	Methanocaldococcus jannaschii (strain ATCC 43067 / DSM 2661 / JAL-1 / JCM 10045 / NBRC 100440)	34	30.23829088	0.085543199	30.15274768
Q06265	Q97BZ4	0.995954027	Thermoplasma volcanium (strain ATCC 51530 / DSM 4299 / JCM 9571 / NBRC 15438 / GSS1)	34	30.97949886	0.769230769	30.21026809
Q8NEY1	Q09YK4	0.807834559	Ateles geoffroyi	34	69.25945658	38.25301205	31.00644453
P11487	P21658	0.998142451	Mus musculus	34	31.79916318	0	31.79916318
Q13615	Q5U581	0.999345618	Xenopus laevis	34	32.5542571	0.130718954	32.42353814
P12034	P21658	0.999997248	Mus musculus	34	32.46268657	0	32.46268657
O15066	B9FUF9	0.938689218	Oryza sativa subsp. japonica	34	46.72021419	12.26215645	34.45805774
Q13470	Q62662	0.999999998	Rattus norvegicus	34	34.98498499	0	34.98498499
Q9H2E6	Q62217	0.997678737	Mus musculus	34	35.72815534	0.464252553	35.26390279
P55107	P09534	0.999770975	Xenopus laevis	34	36.19246862	0	36.19246862
Q56UN5	Q9M0T3	0.959821429	Arabidopsis thaliana	34	44.27710843	8.035714286	36.24139415
Q9Y2J0	K8FE10	0.951218444	Caenorhabditis elegans	34	46.25360231	9.756097561	36.49750474
Q9NQW8	Q9M8S6	0.992605312	Arabidopsis thaliana	34	38.44252163	1.328502415	37.11401922
Q9P2D1	O16102	0.930493274	Drosophila melanogaster	34	51.88521855	13.90134529	37.98387326
Q6DT37	Q2PJ68	0.991360691	Caenorhabditis elegans	34	39.78078659	1.727861771	38.05292482
Q9H3T2	Q62217	0.997678737	Mus musculus	34	38.70967742	0.464252553	38.24542487
P51531	O16102	0.930493274	Drosophila melanogaster	34	52.70440252	13.90134529	38.80305722
O00308	P51593	0.998447205	Rattus norvegicus	34	39.54022989	0.310559006	39.22967088
Q6ZMZ0	Q5RFV4	0.990569562	Danio rerio	34	39.3442623	0	39.3442623
Q9UBV8	Q94743	0.999797998	Schistosoma japonicum	34	39.43661972	0	39.43661972
P26367	P32115	0.895415473	Mus musculus	34	61.37440758	20.91690544	40.45750214
O43566	P49799	0.996112545	Rattus norvegicus	34	40.81272085	0	40.81272085
Q0VF96	Q63862	0.823413658	Rattus norvegicus	34	75.7296467	34.66465712	41.06498958
Q8WZ75	Q3UQ28	0.949741503	Mus musculus	34	48.95729891	7.457627119	41.49967179
P06401	Q28590	0.99602122	Ovis aries	34	42.87245445	0.795755968	42.07669848
P17931	Q6DGJ1	0.999554363	Danio rerio	34	42.4	0	42.4
O00409	Q63248	0.90852156	Rattus norvegicus	34	59.3877551	16.83168317	42.55607193
Q9UNX3	Q5JJF9	0.987556174	Thermococcus kodakarensis (strain ATCC BAA-918 / JCM 12380 / KOD1)	34	46.20689655	2.479338843	43.72755771
P10244	Q9S9K9	0.968351772	Arabidopsis thaliana	34	51.28571429	6.225680934	45.06003335
O15062	Q6DDV0	0.922704177	Xenopus laevis	34	57.90251108	11.49425287	46.4082582
Q6EEV6	P55853	0.930881182	Caenorhabditis elegans	34	57.89473684	10.98901099	46.90572585
Q99958	P32029	0.966789662	Drosophila melanogaster	34	54.29141717	6.642066421	47.64935075
Q9P0L2	Q38997	0.980373832	Arabidopsis thaliana	34	52.45283019	3.925233645	48.52759654
P11161	P26634	0.98387007	Cerdocyon thous	34	52.73109244	3.225806452	49.50528599
Q12852	Q7T6X2	0.990042048	Acanthamoeba polyphaga mimivirus	34	52.38649593	1.991550996	50.39494493
Q32MK0	A8X6H4	1	Caenorhabditis briggsae	34	50.67155067	0	50.67155067
A6NJT0	Q91574	0.909330125	Xenopus laevis	34	69.86817326	17.91044776	51.9577255
Q9HCH5	K8FE10	0.924338525	Caenorhabditis elegans	34	61.88436831	9.756097561	52.12827075
Q9NY43	P56407	0.860913472	Caenorhabditis elegans	34	74.93540052	21.08843537	53.84696514
Q96JQ2	O13728	0.999193905	Schizosaccharomyces pombe (strain 972 / ATCC 24843)	34	54.89021956	0.161030596	54.72918897
P17482	P24340	0.99166036	Gallus gallus	34	58.4	1.666666667	56.73333333
Q6ZMQ8	Q91009	0.992928216	Gallus gallus	34	59.82532751	1.413881748	58.41144576
Q9ULC8	O74384	0.999973963	Schizosaccharomyces pombe (strain 972 / ATCC 24843)	34	59.60784314	0	59.60784314
O15169	Q99PG4	0.89906355	Mus musculus	34	64.15313225	2.553191489	61.59994076
Q8N3F8	Q3ZC55	0.985182731	Bos taurus	34	66.16454229	2.796420582	63.36812171
Q6UX04	Q5ZLV2	0.999999892	Gallus gallus	34	65.04237288	0	65.04237288
Q8NEZ4	Q945S8	0.980929429	Arabidopsis thaliana	34	66.4019548	1.101928375	65.30002642
P19338	P60050	0.946114282	Pongo pygmaeus	34	67.88732394	2.094240838	65.79308311
Q9UD57	P15858	0.999989388	Apis mellifera	34	67.74193548	0	67.74193548
Q92858	O57598	0.949013321	Gallus gallus	34	77.11864407	8.609271523	68.50937254
P53814	O13728	0.962181686	Schizosaccharomyces pombe (strain 972 / ATCC 24843)	34	76.77208288	0.161030596	76.61105228
Q96E39	Q9FZ84	0.888756949	Arabidopsis thaliana	34	90.76923077	4.516129032	86.25310174
P16989	Q89A90	0.906320024	Buchnera aphidicola subsp. Baizongia pistaciae (strain Bp)	34	90.86021505	0	90.86021505
Q99527	Q8BMP4	1	Mus musculus	33	0.8	0	0.8
Q6P1M0	P97524	1	Rattus norvegicus	33	1.088646967	0	1.088646967
Q16678	P56591	1	Ovis aries	33	1.104972376	0	1.104972376
P56537	Q9TU47	1	Bos taurus	33	1.224489796	0	1.224489796
Q9BYZ2	Q3T056	1	Bos taurus	33	1.312335958	0	1.312335958
Q16880	O19103	1	Oryctolagus cuniculus	33	1.663585952	0	1.663585952
Q9BVA1	O44388	0.963963964	Trichuris trichiura	33	8.988764045	7.207207207	1.781556838
Q13885	O44388	0.963963964	Trichuris trichiura	33	8.988764045	7.207207207	1.781556838
P17174	P23542	1	Saccharomyces cerevisiae (strain ATCC 204508 / S288c)	33	2.179176755	0	2.179176755
O60218	Q5RJP0	1	Rattus norvegicus	33	2.53164557	0	2.53164557
Q96QE2	Q9C757	1	Arabidopsis thaliana	33	2.777777778	0	2.777777778
C9JRZ8	Q5RJP0	1	Rattus norvegicus	33	2.848101266	0	2.848101266
Q96SQ9	P24461	1	Oryctolagus cuniculus	33	2.976190476	0	2.976190476
Q03113	O15975	1	Mizuhopecten yessoensis	33	3.149606299	0	3.149606299
Q02318	P97720	1	Mesocricetus auratus	33	4.519774011	0	4.519774011
O75306	O21270	1	Reclinomonas americana	33	4.535637149	0	4.535637149
P61088	P35128	0.990066225	Drosophila melanogaster	33	6.578947368	1.986754967	4.592192402
Q9GZZ6	Q5IS75	1	Pan troglodytes	33	4.888888889	0	4.888888889
P78527	Q59LR2	0.999551092	Candida albicans (strain SC5314 / ATCC MYA-2876)	33	5.014534884	0.086021505	4.928513378
P50613	P34112	1	Dictyostelium discoideum	33	5.202312139	0	5.202312139
O95661	Q9YH37	0.99992956	Cyprinus carpio	33	5.676855895	0	5.676855895
P20718	P52195	1	Papio hamadryas	33	5.691056911	0	5.691056911
Q02846	P55202	0.993809524	Anguilla japonica	33	6.980961015	1.238095238	5.742865777
O14829	O82734	0.999999927	Arabidopsis thaliana	33	6.125574273	0	6.125574273
P48664	O59010	0.999999921	Pyrococcus horikoshii (strain ATCC 700860 / DSM 12428 / JCM 9974 / NBRC 100139 / OT-3)	33	6.382978723	0	6.382978723
Q8N1P7	P02526	0.999993614	Bos taurus	33	6.493506494	0	6.493506494
Q9P2D7	O13290	1	Schizosaccharomyces pombe (strain 972 / ATCC 24843)	33	6.743648961	0	6.743648961
O00748	Q6AW47	0.999130435	Canis lupus familiaris	33	6.976744186	0.173913043	6.802831143
Q96QU6	Q01912	1	Vigna radiata var. radiata	33	6.986027944	0	6.986027944
Q13705	P80202	1	Rattus norvegicus	33	7.03125	0	7.03125
O43424	P42264	0.998911861	Rattus norvegicus	33	7.249255214	0.217627856	7.031627357
O43825	Q9MYM7	1	Pongo pygmaeus	33	7.109004739	0	7.109004739
O75343	O16715	0.993744415	Caenorhabditis elegans	33	8.427876823	1.251117069	7.176759755
Q9NXN4	Q8K4G6	0.99997282	Rattus norvegicus	33	7.444668008	0	7.444668008
Q7Z7M8	Q864U8	0.999999696	Sus scrofa	33	7.808564232	0	7.808564232
O43193	A5A4L1	1	Mustela putorius furo	33	8.009708738	0	8.009708738
Q9UI42	P00730	1	Bos taurus	33	8.076009501	0	8.076009501
Q8NF86	Q9QYZ9	1	Mus musculus	33	8.571428571	0	8.571428571
Q9UGM3	Q9QZT0	1	Rattus norvegicus	33	8.910070452	0	8.910070452
P15529	O62685	1	Saimiri sciureus	33	9.43877551	0	9.43877551
Q9Y6K8	Q7MW54	0.999992589	Porphyromonas gingivalis (strain ATCC BAA-308 / W83)	33	9.608540925	0	9.608540925
Q92614	Q9BE39	0.841602067	Bos taurus	33	41.43135346	31.67958656	9.751766893
Q9UPY3	Q09884	0.998995528	Schizosaccharomyces pombe (strain 972 / ATCC 24843)	33	9.8855359	0.072780204	9.812755696
P54577	Q8SRV7	1	Encephalitozoon cuniculi (strain GB-M1)	33	10.03787879	0	10.03787879
P21709	P54763	0.996957404	Mus musculus	33	10.6557377	0.60851927	10.04721844
O15197	P54763	0.996957404	Mus musculus	33	10.77375122	0.60851927	10.16523195
Q8IZJ3	P20740	0.997623897	Gallus gallus	33	11.88328912	0.475220638	11.40806849
Q7Z5L7	F1MT22	0.999957598	Bos taurus	33	11.74551387	0	11.74551387
Q49AN0	P77967	1	Synechocystis sp. (strain PCC 6803 / Kazusa)	33	11.97301855	0	11.97301855
P12694	F4KIN4	0.995890411	Arabidopsis thaliana	33	12.80898876	0.821917808	11.98707096
Q9BQC3	Q6DE00	0.986401674	Xenopus laevis	33	16.15541922	2.719665272	13.43575395
Q9UP38	A0A0K3AWM6	1	Caenorhabditis elegans	33	13.60123648	0	13.60123648
Q15907	Q40521	1	Nicotiana tabacum	33	14.22018349	0	14.22018349
Q9Y337	Q9Z0M1	1	Mus musculus	33	14.33447099	0	14.33447099
Q9NV66	Q57705	0.998392283	Methanocaldococcus jannaschii (strain ATCC 43067 / DSM 2661 / JAL-1 / JCM 10045 / NBRC 100440)	33	15.16393443	0.321543408	14.84239102
Q9Y5R2	O55123	0.991596639	Mus musculus	33	17.05426357	1.680672269	15.3735913
P24347	O55123	0.991596639	Mus musculus	33	17.21311475	1.680672269	15.53244249
Q2M2I5	P08728	0.976190476	Bos taurus	33	20.57142857	4.761904762	15.80952381
P15170	P41203	0.989726027	Desulfurococcus mobilis	33	20.24048096	2.054794521	18.18568644
Q9P265	Q09773	0.991510082	Schizosaccharomyces pombe (strain 972 / ATCC 24843)	33	20.05076142	1.681237391	18.36952403
P07306	P02707	0.991283846	Gallus gallus	33	18.55670103	0	18.55670103
P52292	Q9FJ92	0.998866213	Arabidopsis thaliana	33	18.90359168	0.22675737	18.67683431
Q9UJ99	Q8QGH3	0.949874687	Gallus gallus	33	29.10628019	10.02506266	19.08121754
Q14112	P98165	0.996422133	Gallus gallus	33	19.92727273	0.695249131	19.2320236
Q01973	Q24488	1	Drosophila melanogaster	33	20.06403415	0	20.06403415
Q9UKM7	P32906	1	Saccharomyces cerevisiae (strain ATCC 204508 / S288c)	33	20.60085837	0	20.60085837
Q712K3	P34477	0.978658537	Caenorhabditis elegans	33	25.21008403	4.268292683	20.94179135
P46531	Q8VHS2	0.997864769	Mus musculus	33	21.4481409	0.427046263	21.02109464
Q9UGC7	Q3MHI7	0.988814318	Bos taurus	33	23.42105263	2.237136465	21.18391617
P10276	P18119	0.987922705	Xenopus laevis	33	24.67532468	2.415458937	22.25986574
P36021	Q503M4	0.999938837	Danio rerio	33	22.44897959	0	22.44897959
Q9UBF8	P50520	0.997185094	Schizosaccharomyces pombe (strain 972 / ATCC 24843)	33	23.28431373	0.374531835	22.90978189
Q2TBC4	Q6DIR5	0.951420437	Xenopus tropicalis	33	32.84883721	9.71563981	23.1331974
P23471	Q9W6V5	0.974395448	Gallus gallus	33	28.46652268	5.120910384	23.34561229
Q86UX6	P68182	0.987179487	Rattus norvegicus	33	26.13168724	2.564102564	23.56758468
Q7Z5J1	Q6Q7D2	1	Macaca fascicularis	33	25.07936508	0	25.07936508
Q07020	Q54VZ4	0.947513812	Dictyostelium discoideum	33	35.63829787	10.49723757	25.1410603
P29120	P91863	0.991620112	Caenorhabditis elegans	33	26.95883134	1.675977654	25.28285369
Q2TAC6	O59751	0.894132653	Schizosaccharomyces pombe (strain 972 / ATCC 24843)	33	47.69539078	21.17346939	26.52192139
Q02241	Q29RT6	0.929617116	Bos taurus	33	40.72916667	14.07657658	26.65259009
Q4KWH8	Q8K4D7	0.993044822	Mus musculus	33	28.23390431	1.391035549	26.84286876
Q9UL51	Q24278	0.951127816	Drosophila melanogaster	33	36.89538808	9.77443609	27.12095199
Q9Y385	Q54AK6	0.982222531	Dictyostelium discoideum	33	31.44654088	3.529411765	27.91712912
Q9UBN7	Q57955	0.999982912	Methanocaldococcus jannaschii (strain ATCC 43067 / DSM 2661 / JAL-1 / JCM 10045 / NBRC 100440)	33	28.06584362	0	28.06584362
Q9BYE2	Q5R5E8	1	Pongo abelii	33	28.66894198	0	28.66894198
P10515	P86197	0.98630137	Mesocricetus auratus	33	31.83925811	2.739726027	29.09953209
Q04726	D3ZW91	0.925983608	Rattus norvegicus	33	40.41450777	10.6918239	29.72268387
Q13546	P32577	0.998634673	Rattus norvegicus	33	31.44560358	0.222222222	31.22338135
Q99743	O61734	0.909196511	Drosophila melanogaster	33	50.12135922	18.1598063	31.96155293
P04920	Q9HGM6	0.999982345	Schizosaccharomyces pombe (strain 972 / ATCC 24843)	33	33.03787268	0	33.03787268
P12259	P79385	1	Sus scrofa	33	33.72302158	0	33.72302158
O14646	O16102	0.930493274	Drosophila melanogaster	33	49.59064327	13.90134529	35.68929798
Q9UKI8	Q683C9	0.997936149	Arabidopsis thaliana	33	36.4229765	0.354609929	36.06836657
P42694	Q6J5K9	0.9941031	Drosophila melanogaster	33	37.89907312	1.178451178	36.72062194
P04264	Q148H8	0.988549618	Bos taurus	33	39.28571429	2.290076336	36.99563795
Q96G42	Q8BFQ9	0.991853784	Mus musculus	33	38.72053872	1.622718053	37.09782067
Q13464	P00517	0.988603989	Bos taurus	33	39.95568685	2.279202279	37.67648457
Q76N89	P51593	0.998447205	Rattus norvegicus	33	38.35616438	0.310559006	38.04560538
Q8IYJ3	K8FE10	0.950831716	Caenorhabditis elegans	33	47.86476868	9.756097561	38.10867112
Q9H0M0	P51593	0.998447205	Rattus norvegicus	33	39.04555315	0.310559006	38.73499414
O94762	Q5UPX0	1	Acanthamoeba polyphaga mimivirus	33	39.55600404	0	39.55600404
P09016	P81192	0.856249988	Lineus sanguineus	33	69.80392157	28.75	41.05392157
P51957	Q03428	0.990719258	Trypanosoma brucei brucei	33	42.92508918	1.856148492	41.06894069
Q17RD7	Q920N7	0.950915828	Mus musculus	33	48.8372093	7.363420428	41.47378887
Q9Y6Q9	Q9I8T7	0.791834567	Gallus gallus	33	79.7752809	37.28278041	42.49250049
Q9BYP7	Q2V338	0.970528455	Arabidopsis thaliana	33	49.61111111	5.894308943	43.71680217
Q8WV44	Q8BGE7	1	Mus musculus	33	45.07936508	0	45.07936508
E9PAV3	Q94518	0.811059908	Drosophila melanogaster	33	83.3493744	37.78801843	45.56135597
Q9Y6N7	D3YXG0	0.970891019	Mus musculus	33	52.45305875	5.821796237	46.63126252
A6NCS4	P52953	0.901828857	Rattus norvegicus	33	63.4551495	16.54676259	46.90838691
O15534	Q25020	0.912621489	Hyalophora cecropia	33	65.50387597	16.48044693	49.02342904
Q12950	Q63249	0.985148515	Rattus norvegicus	33	52.84738041	2.97029703	49.87708338
Q8WUI4	Q57955	0.999801047	Methanocaldococcus jannaschii (strain ATCC 43067 / DSM 2661 / JAL-1 / JCM 10045 / NBRC 100440)	33	50.10504202	0	50.10504202
Q15772	O88764	0.991071429	Rattus norvegicus	33	52.15794307	1.785714286	50.37222878
Q5JSH3	Q8YRI1	0.955818983	Nostoc sp. (strain PCC 7120 / SAG 25.82 / UTEX 2576)	33	51.69769989	0	51.69769989
Q9H0D2	Q0IHB8	0.880647272	Xenopus laevis	33	60.69836553	8.856088561	51.84227697
Q8N693	O97039	0.871951868	Dugesia japonica	33	76.84729064	23.13432836	53.71296228
Q8WYL5	O55737	0.998531322	Invertebrate iridescent virus 6	33	54.0514776	0	54.0514776
P15407	P53450	0.807180849	Takifugu rubripes	33	95.20295203	38.56382979	56.63912224
Q8IWU2	Q62838	0.999402378	Rattus norvegicus	33	57.55156354	0.115207373	57.43635617
Q4KMP7	Q6GLZ0	0.999968721	Xenopus laevis	33	57.67326733	0	57.67326733
Q99607	P27577	0.968124843	Mus musculus	33	59.72850679	2.045454545	57.68305224
Q01484	Q4UMH6	0.999575912	Rickettsia felis (strain ATCC VR-1525 / URRWXCal2)	33	59.64114228	0.084817642	59.55632464
P26583	Q32L34	0.878865979	Bos taurus	33	84.68899522	24.22680412	60.46219109
Q08050	Q63251	0.939962559	Rattus norvegicus	33	64.87549148	2.97029703	61.90519445
Q8IY33	Q3ZC55	0.984499156	Bos taurus	33	65.7079646	2.796420582	62.91154402
P35716	P40635	0.993054544	Alligator mississippiensis	33	66.4399093	1.388888889	65.05102041
Q7Z6I6	Q03070	0.999465114	Rattus norvegicus	33	67.93823797	0	67.93823797
Q06413	Q6R4R6	0.984378442	Brassica oleracea var. botrytis	33	73.78435518	0	73.78435518
Q15599	Q99MJ6	0.980921427	Mus musculus	33	86.05341246	3.815261044	82.23815142
Q9Y2T7	O67327	0.874073341	Aquifex aeolicus (strain VF5)	33	89.01098901	4.285714286	84.72527473
P38159	Q9FZ84	0.880289652	Arabidopsis thaliana	33	90.79283887	4.516129032	86.27670984
P33032	P41983	1	Ovis aries	32	0.307692308	0	0.307692308
Q8NCN5	B0K242	0.999995654	Thermoanaerobacter sp. (strain X514)	32	0.910125142	0	0.910125142
Q86X67	Q1IBF8	0.999831481	Pseudomonas entomophila (strain L48)	32	1.136363636	0	1.136363636
P63267	Q26065	0.989361702	Placopecten magellanicus	32	3.457446809	2.127659574	1.329787234
P31939	Q5R5C2	1	Pongo abelii	32	1.52027027	0	1.52027027
Q02978	Q9C5M0	1	Arabidopsis thaliana	32	1.592356688	0	1.592356688
Q8IUZ5	Q9VU95	1	Drosophila melanogaster	32	1.777777778	0	1.777777778
P47900	Q9JJS7	1	Mus musculus	32	2.144772118	0	2.144772118
P20853	P24461	1	Oryctolagus cuniculus	32	2.226720648	0	2.226720648
Q8N697	Q9LFB8	1	Arabidopsis thaliana	32	2.426343154	0	2.426343154
O95470	Q9V7Y2	1	Drosophila melanogaster	32	2.464788732	0	2.464788732
O95166	A7E8H4	1	Sclerotinia sclerotiorum (strain ATCC 18683 / 1980 / Ss-1)	32	2.564102564	0	2.564102564
Q9BY60	P60522	0.999999998	Rattus norvegicus	32	2.564102564	0	2.564102564
Q9H0R8	P60522	1	Rattus norvegicus	32	2.564102564	0	2.564102564
P23921	P32984	1	Variola virus (isolate Human/India/Ind3/1967)	32	2.651515152	0	2.651515152
P21462	O08790	1	Mus musculus	32	3.428571429	0	3.428571429
Q04656	P38995	1	Saccharomyces cerevisiae (strain ATCC 204508 / S288c)	32	3.733333333	0	3.733333333
Q6ZWL3	O46051	1	Drosophila melanogaster	32	3.80952381	0	3.80952381
P49821	Q68XY3	1	Rickettsia typhi (strain ATCC VR-144 / Wilmington)	32	4.094827586	0	4.094827586
Q06210	Q8AAB1	1	Bacteroides thetaiotaomicron (strain ATCC 29148 / DSM 2079 / NCTC 10582 / E50 / VPI-5482)	32	4.291845494	0	4.291845494
O96014	P31286	1	Xenopus laevis	32	4.519774011	0	4.519774011
Q92947	Q9FS88	0.999999996	Solanum tuberosum	32	5.02283105	0	5.02283105
Q07973	P97720	1	Mesocricetus auratus	32	5.252918288	0	5.252918288
Q8TD57	O13290	1	Schizosaccharomyces pombe (strain 972 / ATCC 24843)	32	5.369290573	0	5.369290573
P08263	P04904	1	Rattus norvegicus	32	5.405405405	0	5.405405405
P09210	P04904	1	Rattus norvegicus	32	5.405405405	0	5.405405405
Q7RTY9	Q14B25	1	Mus musculus	32	5.660377358	0	5.660377358
P22303	Q27677	1	Leptinotarsa decemlineata	32	5.700325733	0	5.700325733
Q8N6F1	Q9Z261	1	Mus musculus	32	5.803571429	0	5.803571429
Q15758	O59010	1	Pyrococcus horikoshii (strain ATCC 700860 / DSM 12428 / JCM 9974 / NBRC 100139 / OT-3)	32	5.914972274	0	5.914972274
P46098	Q5IS75	1	Pan troglodytes	32	6.485355649	0	6.485355649
Q14565	O27436	1	Methanothermobacter thermautotrophicus (strain ATCC 29096 / DSM 1053 / JCM 10044 / NBRC 100330 / Delta H)	32	6.764705882	0	6.764705882
Q9H0R6	C0R5M6	0.998977505	Wolbachia sp. subsp. Drosophila simulans (strain wRi)	32	7.007575758	0.204498978	6.80307678
P21453	P52592	1	Mus musculus	32	6.806282723	0	6.806282723
P48735	O14254	0.998861048	Schizosaccharomyces pombe (strain 972 / ATCC 24843)	32	7.300884956	0.227790433	7.073094523
P27361	Q10N20	1	Oryza sativa subsp. japonica	32	7.124010554	0	7.124010554
Q9UI38	A2VE36	1	Bos taurus	32	7.272727273	0	7.272727273
P49019	Q9JJS7	0.999973953	Mus musculus	32	8.010335917	0	8.010335917
P14625	Q61W58	0.94121813	Caenorhabditis briggsae	32	19.8007472	11.75637394	8.04437326
Q92989	A3LNJ3	0.994481227	Scheffersomyces stipitis (strain ATCC 58785 / CBS 6054 / NBRC 10063 / NRRL Y-11545)	32	9.176470588	1.103752759	8.072717829
P25021	G3M4F8	1	Chilo suppressalis	32	8.077994429	0	8.077994429
Q5MAI5	P34117	1	Dictyostelium discoideum	32	8.179419525	0	8.179419525
B5ME19	A5DPQ5	0.895933014	Meyerozyma guilliermondii (strain ATCC 6260 / CBS 566 / DSM 6381 / JCM 1539 / NBRC 10279 / NRRL Y-324)	32	29.10284464	20.81339713	8.28944751
P11021	P16474	0.936217009	Saccharomyces cerevisiae (strain ATCC 204508 / S288c)	32	21.71253823	12.75659824	8.955939986
P26010	P18563	1	Cavia porcellus	32	9.398496241	0	9.398496241
Q9NVS9	Q04ZE7	1	Leptospira borgpetersenii serovar Hardjo-bovis (strain L550)	32	9.578544061	0	9.578544061
Q6UWW8	Q6AW47	0.999130435	Canis lupus familiaris	32	10.15761821	0.173913043	9.98370517
Q8TC27	Q95194	1	Macaca fascicularis	32	10.03811944	0	10.03811944
Q9H6Q3	F1RDG9	0.983440248	Danio rerio	32	13.40996169	3.308823529	10.10113816
P23634	Q2QMX9	0.999509804	Oryza sativa subsp. japonica	32	10.31426269	0.098039216	10.21622348
Q00403	Q8SRP3	1	Encephalitozoon cuniculi (strain GB-M1)	32	10.44303797	0	10.44303797
Q13443	Q95194	1	Macaca fascicularis	32	10.62271062	0	10.62271062
O60423	Q9QZW0	0.998671391	Mus musculus	32	10.92307692	0.265721878	10.65735505
Q96S44	Q6CXB9	0.999998312	Kluyveromyces lactis (strain ATCC 8585 / CBS 2359 / DSM 70799 / NBRC 1267 / NRRL Y-1140 / WM37)	32	10.67193676	0	10.67193676
Q6T310	A6QP66	0.999917994	Bos taurus	32	10.74380165	0	10.74380165
Q7Z410	Q5QSK2	1	Rattus norvegicus	32	10.76487252	0	10.76487252
Q96HD9	Q5R9E0	1	Pongo abelii	32	11.59874608	0	11.59874608
E7EML9	A2VE36	1	Bos taurus	32	11.91860465	0	11.91860465
Q10570	Q6CTT2	0.989614879	Kluyveromyces lactis (strain ATCC 8585 / CBS 2359 / DSM 70799 / NBRC 1267 / NRRL Y-1140 / WM37)	32	14.41441441	2.076923077	12.33749134
Q13683	Q91687	0.999031008	Xenopus laevis	32	12.53175275	0.19379845	12.3379543
Q6ZMY6	Q8YRI1	0.999995988	Nostoc sp. (strain PCC 7120 / SAG 25.82 / UTEX 2576)	32	12.5	0	12.5
Q96JK4	Q24JV9	0.997152912	Danio rerio	32	12.91560102	0	12.91560102
Q8NEB9	Q8SR56	0.999757777	Encephalitozoon cuniculi (strain GB-M1)	32	13.0777903	0	13.0777903
Q9BZK7	Q8YRI1	0.999999985	Nostoc sp. (strain PCC 7120 / SAG 25.82 / UTEX 2576)	32	13.22957198	0	13.22957198
P09529	Q9WUK5	1	Rattus norvegicus	32	14.004914	0	14.004914
P05771	P09215	0.99628529	Rattus norvegicus	32	14.75409836	0.742942051	14.01115631
P06213	Q24488	1	Drosophila melanogaster	32	14.03762663	0	14.03762663
P07307	P02707	0.997194664	Gallus gallus	32	14.79099678	0	14.79099678
Q96AY3	Q54SR7	0.999298252	Dictyostelium discoideum	32	14.94845361	0	14.94845361
P33991	Q9UXG1	0.993440233	Sulfolobus solfataricus (strain ATCC 35092 / DSM 1617 / JCM 11322 / P2)	32	17.61297798	1.311953353	16.30102463
Q92851	O08738	0.999681815	Mus musculus	32	16.50671785	0	16.50671785
Q12899	Q8BGE7	1	Mus musculus	32	17.06864564	0	17.06864564
Q14689	Q09773	0.991549621	Schizosaccharomyces pombe (strain 972 / ATCC 24843)	32	19.0324634	1.681237391	17.35122601
Q96J87	Q5F3T7	0.938650307	Gallus gallus	32	30.35343035	12.26993865	18.0834917
P13646	Q63279	0.987593052	Rattus norvegicus	32	20.96069869	2.481389578	18.47930911
Q8WXR4	A0MP03	1	Xenopus laevis	32	18.64280388	0	18.64280388
Q92599	Q5PQK1	0.972587719	Rattus norvegicus	32	24.43064182	5.48245614	18.94818568
O00429	Q8S3C9	0.995098039	Arabidopsis thaliana	32	20.10869565	0.980392157	19.1283035
Q8IXJ6	Q54P49	1	Dictyostelium discoideum	32	19.28020566	0	19.28020566
P24844	P07461	1	Halocynthia roretzi	32	19.76744186	0	19.76744186
Q96RU7	Q94C40	0.998728742	Arabidopsis thaliana	32	20.11173184	0	20.11173184
P07101	Q2KIH7	1	Bos taurus	32	20.26515152	0	20.26515152
Q8N0W4	P21927	0.999139415	Oryctolagus cuniculus	32	20.83333333	0.17211704	20.66121629
Q9H4B4	Q8SWM6	1	Encephalitozoon cuniculi (strain GB-M1)	32	20.89783282	0	20.89783282
Q13555	A8X6H4	1	Caenorhabditis briggsae	32	21.32616487	0	21.32616487
Q16644	P25323	0.998305085	Dictyostelium discoideum	32	21.72774869	0.338983051	21.38876564
Q9H254	O13728	0.999194847	Schizosaccharomyces pombe (strain 972 / ATCC 24843)	32	21.56786271	0.161030596	21.40683212
P31273	Q9IA25	0.92788453	Heterodontus francisci	32	35.95041322	14.42307692	21.5273363
P13631	P18119	0.987922705	Xenopus laevis	32	24.00881057	2.415458937	21.59335164
Q8N2Q7	P21927	0.999139415	Oryctolagus cuniculus	32	22.5	0.17211704	22.32788296
Q9UBY0	B0LJC9	0.999950933	Halobacillus aidingensis	32	22.4137931	0	22.4137931
Q8NI99	Q9D1H9	1	Mus musculus	32	22.76595745	0	22.76595745
O14733	Q9S7U9	0.997245179	Arabidopsis thaliana	32	23.38902148	0.550964187	22.83805729
P08575	Q9W6V5	0.974395448	Gallus gallus	32	28.83435583	5.120910384	23.71344544
P11047	Q5RB89	1	Pongo abelii	32	24.05220634	0	24.05220634
Q86YA3	Q57568	0.997701488	Methanocaldococcus jannaschii (strain ATCC 43067 / DSM 2661 / JAL-1 / JCM 10045 / NBRC 100440)	32	24.52471483	0.452488688	24.07222614
Q12834	Q8YRI1	0.999940322	Nostoc sp. (strain PCC 7120 / SAG 25.82 / UTEX 2576)	32	24.8496994	0	24.8496994
Q13356	Q5ZLV2	1	Gallus gallus	32	25.19230769	0	25.19230769
Q9NYQ7	Q9VW71	0.978931688	Drosophila melanogaster	32	29.7705314	4.213662481	25.55686892
P21860	P13387	0.999288762	Gallus gallus	32	25.85692996	0.142247511	25.71468244
P98095	O42182	0.999265786	Danio rerio	32	26.77364865	0.146842878	26.62680577
Q08945	O94529	0.930664063	Schizosaccharomyces pombe (strain 972 / ATCC 24843)	32	40.62059238	13.8671875	26.75340488
P57053	P70696	0.921259843	Mus musculus	32	42.85714286	15.7480315	27.10911136
O15350	P79892	0.8875	Equus caballus	32	49.68553459	22.5	27.18553459
Q92538	Q80YW0	0.992360575	Mus musculus	32	29.15545992	1.526717557	27.62874237
P49674	Q7RBX5	0.996904025	Plasmodium yoelii yoelii	32	28.36538462	0.619195046	27.74618957
Q969R2	Q54QP6	0.956467662	Dictyostelium discoideum	32	36.4628821	8.706467662	27.75641443
Q86UN2	G5EFX6	0.995840074	Caenorhabditis elegans	32	28.11791383	0.212765957	27.90514787
Q8IY37	Q5RBD4	0.992361111	Pongo abelii	32	29.64563526	1.527777778	28.11785749
Q8IZF6	C6KFA3	1	Danio rerio	32	28.44155844	0	28.44155844
O43541	Q02330	0.979601544	Caenorhabditis elegans	32	34.87903226	4.066985646	30.81204661
Q9HBZ2	O61734	0.909200969	Drosophila melanogaster	32	49.65132497	18.1598063	31.49151867
P14649	P53014	0.990194883	Caenorhabditis elegans	32	35.09615385	1.960784314	33.13536953
Q13415	Q4JAS8	0.988018071	Sulfolobus acidocaldarius (strain ATCC 33909 / DSM 639 / JCM 8929 / NBRC 15157 / NCIMB 11770)	32	33.68176539	0	33.68176539
P18621	O28359	0.99985608	Archaeoglobus fulgidus (strain ATCC 49558 / VC-16 / DSM 4304 / JCM 9628 / NBRC 100126)	32	33.69565217	0	33.69565217
Q14721	Q9ER26	0.988469602	Rattus norvegicus	32	36.01398601	2.306079665	33.70790635
Q13574	P51556	0.997248968	Rattus norvegicus	32	34.91495076	0.550206327	34.36474443
Q00975	O73706	1	Gallus gallus	32	34.41641727	0	34.41641727
Q9Y2U5	P27636	0.978952772	Saccharomyces cerevisiae (strain ATCC 204508 / S288c)	32	39.25686591	4.209445585	35.04742033
Q02548	Q9PUK5	0.891397849	Xenopus laevis	32	56.77749361	21.72043011	35.0570635
P20073	P22464	1	Drosophila melanogaster	32	35.24590164	0	35.24590164
Q13233	Q9M0T3	0.959821421	Arabidopsis thaliana	32	43.45238095	8.035714286	35.41666667
Q9UK80	Q4R6D3	1	Macaca fascicularis	32	35.57522124	0	35.57522124
Q6KF10	P35621	0.999995735	Danio rerio	32	35.6043956	0	35.6043956
P02751	Q91400	1	Notophthalmus viridescens	32	35.62447611	0	35.62447611
Q8IV04	Q6GLZ0	0.999999485	Xenopus laevis	32	35.65022422	0	35.65022422
P0CG04	P20764	0.947368421	Mus musculus	32	46.22641509	10.52631579	35.7000993
Q9BXI6	Q6GLZ0	0.999999337	Xenopus laevis	32	36.22047244	0	36.22047244
Q6EMB2	Q23SI8	0.979418886	Tetrahymena thermophila (strain SB210)	32	40.51522248	4.11622276	36.39899972
Q9P2Q2	Q0P4Q4	0.905869086	Xenopus tropicalis	32	53.99422522	17.5	36.49422522
Q9UPX0	Q9U4G1	0.973574409	Drosophila melanogaster	32	42.32765011	5.28511822	37.04253189
O94804	Q1EG27	0.916091954	Mus musculus	32	54.02892562	16.7816092	37.24731642
Q6P4F2	Q9AKM6	0.999815128	Rickettsia montanensis	32	37.70491803	0	37.70491803
O43526	Q9TTJ7	1	Sus scrofa	32	37.9587156	0	37.9587156
Q6UXK2	Q9WVC1	0.997695662	Rattus norvegicus	32	38.38926175	0	38.38926175
Q96II8	Q6DHL5	0.969787151	Danio rerio	32	40.02574003	0.840336134	39.18540389
Q96JQ0	Q9VW71	0.978931688	Drosophila melanogaster	32	43.57186173	4.213662481	39.35819925
Q04724	Q6PNB6	0.944029973	Oryctolagus cuniculus	32	40.77922078	0.849858357	39.92936242
Q96QZ7	Q8VBX6	0.875690449	Mus musculus	32	62.50838364	22.53041363	39.97797001
Q15047	Q6DGD3	0.990259566	Danio rerio	32	40.35631294	0	40.35631294
Q6XE24	Q91584	0.974741135	Xenopus laevis	32	45.53775744	4.885057471	40.65269997
O15211	P26674	0.995074102	Schizosaccharomyces pombe (strain 972 / ATCC 24843)	32	41.44144144	0.439077936	41.00236351
Q14003	O88759	0.982688391	Rattus norvegicus	32	45.04623514	3.462321792	41.58391335
P35548	P52953	0.917266187	Rattus norvegicus	32	58.80149813	16.54676259	42.25473554
Q9UPP2	Q80YW0	0.992362949	Mus musculus	32	46.70050761	1.526717557	45.17379006
O15353	Q3UM89	0.908324618	Mus musculus	32	59.72222222	13.57615894	46.14606328
Q92932	P28193	1	Styela plicata	32	47.09359606	0	47.09359606
Q13202	Q91790	0.999999963	Xenopus laevis	32	49.28	0	49.28
P27815	O08593	0.995305164	Rattus norvegicus	32	51.24153499	0.938967136	50.30256785
Q02779	Q7T6X2	0.990042153	Acanthamoeba polyphaga mimivirus	32	52.30607966	1.991550996	50.31452867
P10071	Q7K0S9	0.907552083	Drosophila melanogaster	32	69.11392405	18.48958333	50.62434072
Q9UKV0	Q56195	0.999880109	Staphylococcus xylosus	32	51.33531157	0	51.33531157
Q14050	Q5UQ50	0.773612112	Acanthamoeba polyphaga mimivirus	32	97.07602339	45.27757751	51.79844589
Q14055	Q5UQ50	0.773612112	Acanthamoeba polyphaga mimivirus	32	97.24238026	45.27757751	51.96480276
Q9NU39	Q63249	0.985148515	Rattus norvegicus	32	56.37254902	2.97029703	53.40225199
P83731	Q3SZ12	0.923446672	Bos taurus	32	59.23566879	5.521472393	53.7141964
P32519	Q18579	0.968321839	Caenorhabditis elegans	32	58.31987076	4.326923077	53.99294768
Q99490	Q8LFN9	0.98932688	Arabidopsis thaliana	32	55.53691275	1.19047619	54.34643656
Q07666	O01367	0.896224455	Drosophila melanogaster	32	75.84650113	20.74074074	55.10576039
P41162	P27577	0.988552867	Mus musculus	32	57.2265625	2.045454545	55.18110795
Q76I76	Q91790	0.999248762	Xenopus laevis	32	55.44624034	0	55.44624034
Q9UMN6	Q9C5X4	0.967035659	Arabidopsis thaliana	32	65.63535912	6.5913371	59.04402202
P11171	P12264	1	Gallus gallus	32	60.41666667	0	60.41666667
P78424	Q04788	0.963819236	Sus scrofa	32	68.59623734	7.216494845	61.37974249
O14686	Q9C5X4	0.966951134	Arabidopsis thaliana	32	74.48076576	6.5913371	67.88942866
P50221	P31262	0.94942934	Notophthalmus viridescens	32	76.77165354	5.633802817	71.13785073
P25490	Q5RAM9	0.994274277	Pongo abelii	32	74.39613527	0	74.39613527
Q69YU3	Q5UPG5	0.925762571	Acanthamoeba polyphaga mimivirus	32	74.59677419	0	74.59677419
P25025	P35344	1	Oryctolagus cuniculus	31	0.277777778	0	0.277777778
Q86TW2	Q5M7P6	1	Xenopus tropicalis	31	0.377358491	0	0.377358491
Q9NYK1	Q5I2M8	1	Canis lupus familiaris	31	0.381315539	0	0.381315539
Q86SQ9	Q8TXA7	1	Methanopyrus kandleri (strain AV19 / DSM 6324 / JCM 9639 / NBRC 100938)	31	0.900900901	0	0.900900901
Q0Z7S8	O08716	1	Mus musculus	31	1.515151515	0	1.515151515
Q99436	Q9JHW0	1	Rattus norvegicus	31	1.805054152	0	1.805054152
O43820	Q8VEI3	1	Mus musculus	31	1.918465228	0	1.918465228
Q7RTX0	Q9Z0R8	1	Rattus norvegicus	31	2.112676056	0	2.112676056
P51805	Q2IBC0	0.997060579	Rhinolophus ferrumequinum	31	2.93960449	0.579290369	2.36031412
P26439	O46516	1	Equus caballus	31	2.688172043	0	2.688172043
Q7Z449	Q6VVW9	1	Mus musculus	31	3.125	0	3.125
Q96PS8	P56403	1	Rattus norvegicus	31	3.322259136	0	3.322259136
O00338	Q3T0Y3	1	Bos taurus	31	3.378378378	0	3.378378378
P52888	Q5RF14	1	Pongo abelii	31	3.483309144	0	3.483309144
Q9H1K4	Q9P3T7	0.999937315	Schizosaccharomyces pombe (strain 972 / ATCC 24843)	31	3.492063492	0	3.492063492
Q8N8R3	Q08DK7	1	Bos taurus	31	3.630363036	0	3.630363036
Q9NUT2	Q8RY46	0.999285714	Arabidopsis thaliana	31	3.80952381	0.142857143	3.666666667
P48200	Q68VV0	0.998861048	Rickettsia typhi (strain ATCC VR-144 / Wilmington)	31	3.946002077	0.227790433	3.718211644
Q8N413	A4QNX2	1	Danio rerio	31	4.166666667	0	4.166666667
O43837	Q8LG77	1	Arabidopsis thaliana	31	4.415584416	0	4.415584416
P22090	P55832	1	Equus caballus	31	4.562737643	0	4.562737643
Q9NNW7	P78965	1	Schizosaccharomyces pombe (strain 972 / ATCC 24843)	31	4.770992366	0	4.770992366
Q0VDD8	Q9C1M7	0.996571149	Ashbya gossypii (strain ATCC 10895 / CBS 109.51 / FGSC 9923 / NRRL Y-1056)	31	5.503279156	0.685770267	4.817508889
O43861	Q9QZW0	0.998671391	Mus musculus	31	6.015693112	0.265721878	5.749971235
Q15393	Q6E7D1	0.999086758	Solanum cheesmaniae	31	6.080525883	0.182648402	5.897877481
P32929	P56069	1	Helicobacter pylori (strain ATCC 700392 / 26695)	31	5.925925926	0	5.925925926
Q9BXN1	Q01129	1	Rattus norvegicus	31	6.052631579	0	6.052631579
Q96G91	Q9JJS7	0.999800745	Mus musculus	31	6.14973262	0	6.14973262
Q9H2B4	Q5RAL2	1	Pongo abelii	31	6.419400856	0	6.419400856
Q9H1V8	Q5R6J1	1	Pongo abelii	31	6.602475928	0	6.602475928
O15529	Q76JU9	0.999963744	Mus musculus	31	6.647398844	0	6.647398844
Q13520	P29975	1	Rattus norvegicus	31	6.737588652	0	6.737588652
Q9P0W0	Q7TSL0	0.997390309	Mus musculus	31	7.246376812	0.502512563	6.743864249
P55064	Q5R819	1	Pongo abelii	31	6.79245283	0	6.79245283
P56880	Q3B7N4	0.999999999	Bos taurus	31	6.849315068	0	6.849315068
A8MUU1	P55052	1	Bos taurus	31	6.930693069	0	6.930693069
P49146	P79211	1	Ovis aries	31	7.086614173	0	7.086614173
Q99578	P34726	1	Physarum polycephalum	31	7.373271889	0	7.373271889
P31645	Q61327	0.998384491	Mus musculus	31	7.777777778	0.323101777	7.454676001
P0C0L5	P20740	0.997623886	Gallus gallus	31	8.314220183	0.475220638	7.838999545
P0C0L4	P20740	0.997623886	Gallus gallus	31	8.371559633	0.475220638	7.896338995
Q13618	Q5RB36	1	Pongo abelii	31	8.463541667	0	8.463541667
Q8TDS4	Q924T9	0.999982151	Rattus norvegicus	31	8.815426997	0	8.815426997
P38570	Q91687	0.999031006	Xenopus laevis	31	9.075487701	0.19379845	8.881689252
P35998	Q0W257	1	Methanocella arvoryzae (strain DSM 22066 / NBRC 105507 / MRE50)	31	9.006928406	0	9.006928406
O15264	Q09892	1	Schizosaccharomyces pombe (strain 972 / ATCC 24843)	31	9.315068493	0	9.315068493
P12277	Q9XY07	0.993243243	Stichopus japonicus	31	10.76115486	1.351351351	9.409803504
Q5JZY3	P54763	0.996957404	Mus musculus	31	10.01984127	0.60851927	9.411322
Q8N5Z0	H3ZPL1	1	Thermococcus litoralis (strain ATCC 51850 / DSM 5473 / JCM 8560 / NS-C)	31	9.647058824	0	9.647058824
Q13231	Q61362	1	Mus musculus	31	11.15879828	0	11.15879828
Q9UHI5	Q59I64	1	Danio rerio	31	11.21495327	0	11.21495327
P14780	Q10738	0.998105559	Mus musculus	31	11.59830269	0.378787879	11.21951481
Q10471	Q8BVG5	0.990909091	Mus musculus	31	13.83537653	1.818181818	12.01719471
Q9HD67	O74805	0.995581237	Schizosaccharomyces pombe (strain 972 / ATCC 24843)	31	12.97376093	0.883752549	12.09000838
P14543	P98165	0.996502941	Gallus gallus	31	13.79310345	0.695249131	13.09785432
O43933	Q9ZPR1	0.99668325	Arabidopsis thaliana	31	15.43257989	0.663349917	14.76922997
Q8WUD1	P51146	1	Rattus norvegicus	31	14.81481481	0	14.81481481
Q9C000	Q288C4	1	Bos taurus	31	15.13917176	0	15.13917176
P61106	P51146	1	Rattus norvegicus	31	15.34883721	0	15.34883721
Q92611	O94726	1	Schizosaccharomyces pombe (strain 972 / ATCC 24843)	31	15.52511416	0	15.52511416
Q08209	A0C1E4	1	Paramecium tetraurelia	31	15.54702495	0	15.54702495
Q9P0K1	Q9PSZ3	0.997787611	Xenopus laevis	31	16.22516556	0.442477876	15.78268769
Q9NR34	P32906	1	Saccharomyces cerevisiae (strain ATCC 204508 / S288c)	31	15.87301587	0	15.87301587
P08865	Q16ZR8	0.939236111	Aedes aegypti	31	28.13559322	12.15277778	15.98281544
Q9Y2E4	Q09773	0.991484495	Schizosaccharomyces pombe (strain 972 / ATCC 24843)	31	18.57326478	1.681237391	16.89202739
Q5SZQ8	Q5F3T7	0.938650306	Gallus gallus	31	29.89247312	12.26993865	17.62253447
P31944	O08738	0.993588606	Mus musculus	31	17.76859504	0	17.76859504
Q14141	Q5PQK1	0.972587719	Rattus norvegicus	31	23.73271889	5.48245614	18.25026275
P53674	P02525	1	Mus musculus	31	18.25396825	0	18.25396825
P10826	P18119	0.987922705	Xenopus laevis	31	21.0989011	2.415458937	18.68344216
Q13332	P28205	0.978070175	Styela plicata	31	23.45995893	4.385964912	19.07399402
Q8NFZ3	P21927	0.999139415	Oryctolagus cuniculus	31	19.3627451	0.17211704	19.19062806
P09958	P91863	0.991620112	Caenorhabditis elegans	31	21.03274559	1.675977654	19.35676794
P47929	Q6DGJ1	0.997689286	Danio rerio	31	19.85294118	0	19.85294118
Q9H6S0	Q9W1I2	0.999176955	Drosophila melanogaster	31	20.06993007	0.164609053	19.90532102
P49795	Q0R4E4	0.999996752	Oryctolagus cuniculus	31	20.73732719	0	20.73732719
P62256	P52492	0.995808857	Saccharomyces cerevisiae (strain ATCC 204508 / S288c)	31	21.31147541	0	21.31147541
Q14126	Q28060	0.965959821	Bos taurus	31	28.2647585	6.808035714	21.45672278
P06734	Q8BNX1	0.999678733	Mus musculus	31	21.4953271	0	21.4953271
Q9NZ94	P21927	0.999139415	Oryctolagus cuniculus	31	21.69811321	0.17211704	21.52599617
Q16181	Q5PQK1	0.972587719	Rattus norvegicus	31	27.23112128	5.48245614	21.74866514
Q9Y5X4	P70052	0.974093264	Xenopus laevis	31	27.07317073	5.18134715	21.89182358
O00567	Q21276	0.965020576	Caenorhabditis elegans	31	29.29292929	6.995884774	22.29704452
Q01546	Q148H8	0.988549618	Bos taurus	31	24.76489028	2.290076336	22.47481395
Q92859	Q69Z26	0.938109162	Mus musculus	31	35.18138261	12.37816764	22.80321497
O96017	A8X6H4	1	Caenorhabditis briggsae	31	23.20441989	0	23.20441989
Q6ZMJ2	Q6NY73	0.999931518	Danio rerio	31	23.23232323	0	23.23232323
Q92597	Q9FJT7	0.998538019	Arabidopsis thaliana	31	23.85786802	0.289017341	23.56885068
P0CW18	Q5QSK2	1	Rattus norvegicus	31	24.04643449	0	24.04643449
P08174	O08569	0.999998043	Cavia porcellus	31	24.67191601	0	24.67191601
Q15149	Q3ZC55	0.986017897	Bos taurus	31	27.81810418	2.796420582	25.0216836
Q14315	O13728	0.999097764	Schizosaccharomyces pombe (strain 972 / ATCC 24843)	31	25.5412844	0.161030596	25.38025381
Q9NQ66	Q8K4D7	0.993044822	Mus musculus	31	27.22039474	1.391035549	25.82935919
Q9BWV1	D3YXG0	0.970716285	Mus musculus	31	32.8545781	5.821796237	27.03278186
Q9P2J2	Q9U4G1	0.973574409	Drosophila melanogaster	31	32.56997455	5.28511822	27.28485633
P10323	Q5QSK2	1	Rattus norvegicus	31	28.50356295	0	28.50356295
O94967	Q8YRI1	0.999333749	Nostoc sp. (strain PCC 7120 / SAG 25.82 / UTEX 2576)	31	28.50924918	0	28.50924918
O43815	Q8YRI1	0.993112498	Nostoc sp. (strain PCC 7120 / SAG 25.82 / UTEX 2576)	31	28.58974359	0	28.58974359
P61328	P21658	0.99310413	Mus musculus	31	29.62962963	0	29.62962963
Q9HCK8	O16102	0.930493274	Drosophila melanogaster	31	43.66524603	13.90134529	29.76390074
P39019	Q54X51	0.996621582	Dictyostelium discoideum	31	31.72413793	0.675675676	31.04846226
Q8N8U2	P41942	0.995063428	Caenorhabditis elegans	31	31.4229249	0	31.4229249
P0CF74	P20764	0.947368421	Mus musculus	31	42.45283019	10.52631579	31.9265144
P0DOY2	P20764	0.947368421	Mus musculus	31	42.45283019	10.52631579	31.9265144
O60347	Q09844	0.916299493	Schizosaccharomyces pombe (strain 972 / ATCC 24843)	31	48.77419355	16.73728814	32.03690541
Q06481	P0DMW6	0.955352531	Actinia equina	31	32.24115334	0	32.24115334
Q9ULD8	O08703	0.999999981	Cavia porcellus	31	36.10341644	0	36.10341644
Q9Y2L9	A4IIK1	0.974194837	Xenopus tropicalis	31	37.5	0.802407222	36.69759278
Q14162	Q80V70	0.994274809	Mus musculus	31	38.91566265	1.145038168	37.77062448
Q8WUA2	Q5ZLV2	0.999997922	Gallus gallus	31	37.80487805	0	37.80487805
Q9HCK4	Q3UQ28	0.962711864	Mus musculus	31	47.46008708	7.457627119	40.00245996
Q96MS0	D3YXG0	0.970891019	Mus musculus	31	47.33044733	5.821796237	41.50865109
P0DME0	Q7X7C9	0.893822393	Oryza sativa subsp. japonica	31	63.24503311	21.23552124	42.00951188
O15553	Q8BGE7	1	Mus musculus	31	42.50960307	0	42.50960307
O75427	Q6GLE8	0.990352114	Xenopus tropicalis	31	44.94875549	0	44.94875549
Q13627	P51568	0.96	Arabidopsis thaliana	31	53.21100917	8	45.21100917
P31277	P24341	0.968199811	Gallus gallus	31	51.77514793	6.315789474	45.45935846
Q8TE77	Q9M8K7	0.993235056	Arabidopsis thaliana	31	46.4339909	0	46.4339909
Q8TDC3	Q38997	0.980373832	Arabidopsis thaliana	31	50.38560411	3.925233645	46.46037047
Q96T25	Q7K0S9	0.907552048	Drosophila melanogaster	31	66.81749623	18.48958333	48.3279129
P15172	P20428	0.933747322	Rattus norvegicus	31	61.875	13.24041812	48.63458188
Q86TC9	D3YXG0	0.964733846	Mus musculus	31	55.83333333	5.821796237	50.0115371
Q9UK58	O94612	0.99992761	Schizosaccharomyces pombe (strain 972 / ATCC 24843)	31	50.38022814	0	50.38022814
Q8NEP3	A8IVX2	0.871653488	Chlamydomonas reinhardtii	31	64.96551724	14.1221374	50.84337984
Q8IWZ3	Q5URB9	1	Acanthamoeba polyphaga mimivirus	31	51.69158143	0	51.69158143
O14594	Q80WM5	1	Mus musculus	31	53.14155942	0	53.14155942
Q12955	Q4UMH6	0.999575912	Rickettsia felis (strain ATCC VR-1525 / URRWXCal2)	31	53.96390222	0.084817642	53.87908457
Q05209	Q9W6V5	0.974395448	Gallus gallus	31	59.23076923	5.120910384	54.10985885
Q2M2I8	Q10078	0.981255987	Schizosaccharomyces pombe (strain 972 / ATCC 24843)	31	57.96045786	1.744186047	56.21627181
Q07157	Q62108	0.934340346	Mus musculus	31	70.4805492	13.12154696	57.35900224
O43491	P12264	1	Gallus gallus	31	59.60199005	0	59.60199005
B1AK53	Q4UMH6	0.999570044	Rickettsia felis (strain ATCC VR-1525 / URRWXCal2)	31	60.88992974	0.084817642	60.8051121
Q9H7P9	Q9QX73	0.972779152	Rattus norvegicus	31	67.82106782	4.868154158	62.95291366
Q15637	G5EFF1	0.863946842	Caenorhabditis elegans	31	90.76682316	25.16853933	65.59828384
P11831	P29384	0.771476605	Arabidopsis thaliana	31	71.8503937	6	65.8503937
Q9Y252	Q7X843	0.915065347	Arabidopsis thaliana	31	79.8540146	4.297994269	75.55602033
Q8IUE1	Q8SRR1	0.928016723	Encephalitozoon cuniculi (strain GB-M1)	31	80.08298755	0	80.08298755
Q7RTS1	O57598	0.830407614	Gallus gallus	31	88.88888889	8.609271523	80.27961737
P10632	P20814	1	Rattus norvegicus	30	1.428571429	0	1.428571429
P23945	Q6YNB6	1	Macropus eugenii	30	1.438848921	0	1.438848921
Q8NCI6	Q8VC60	1	Mus musculus	30	1.531393568	0	1.531393568
P43234	Q8BM88	1	Mus musculus	30	1.557632399	0	1.557632399
Q53GD3	Q8BY89	1	Mus musculus	30	1.971830986	0	1.971830986
P02787	P12346	1	Rattus norvegicus	30	2.005730659	0	2.005730659
Q96HU8	Q9YH37	1	Cyprinus carpio	30	2.010050251	0	2.010050251
Q9Y5L3	Q5DRK1	1	Rattus norvegicus	30	2.222222222	0	2.222222222
Q9HCM2	P97523	0.99746698	Rattus norvegicus	30	2.903907075	0.506512301	2.397394774
Q9P0G3	Q8CGR5	1	Mus musculus	30	2.996254682	0	2.996254682
Q96AM1	P30554	1	Mus musculus	30	3.498542274	0	3.498542274
Q86VZ1	Q5ZI82	1	Gallus gallus	30	3.621169916	0	3.621169916
Q6NUN0	Q80W40	0.998275862	Mus musculus	30	4.14507772	0.344827586	3.800250134
P12004	O01377	1	Bombyx mori	30	3.831417625	0	3.831417625
Q9BY21	Q920A1	0.999997196	Mus musculus	30	3.910614525	0	3.910614525
P05120	P80229	1	Sus scrofa	30	4.096385542	0	4.096385542
Q9BR01	P52840	1	Mus musculus	30	4.225352113	0	4.225352113
P48595	P80229	1	Sus scrofa	30	4.282115869	0	4.282115869
P53677	P47795	1	Diplobatis ommata	30	4.545454545	0	4.545454545
Q8WXX0	O13290	1	Schizosaccharomyces pombe (strain 972 / ATCC 24843)	30	4.671968191	0	4.671968191
P53597	O28098	1	Archaeoglobus fulgidus (strain ATCC 49558 / VC-16 / DSM 4304 / JCM 9628 / NBRC 100126)	30	4.913294798	0	4.913294798
O95500	Q6BBL6	1	Bos taurus	30	5.020920502	0	5.020920502
P60953	Q9HF56	1	Ashbya gossypii (strain ATCC 10895 / CBS 109.51 / FGSC 9923 / NRRL Y-1056)	30	5.235602094	0	5.235602094
Q8N4V2	O77504	0.999996638	Oryctolagus cuniculus	30	5.291970803	0	5.291970803
P05556	P18563	1	Cavia porcellus	30	5.388471178	0	5.388471178
O43240	P00760	1	Bos taurus	30	5.434782609	0	5.434782609
Q16099	P42264	0.998911861	Rattus norvegicus	30	5.753138075	0.217627856	5.535510219
Q8N807	Q17967	0.984536082	Caenorhabditis elegans	30	9.075342466	3.092783505	5.982558961
Q8IZ83	O14293	0.999005964	Schizosaccharomyces pombe (strain 972 / ATCC 24843)	30	6.234413965	0.198807157	6.035606808
Q14393	P07224	1	Bos taurus	30	6.102635229	0	6.102635229
Q9Y2A9	Q9MYM7	1	Pongo pygmaeus	30	6.182795699	0	6.182795699
P28335	P35382	1	Cavia porcellus	30	6.331877729	0	6.331877729
Q99500	Q9I8K8	1	Danio rerio	30	6.349206349	0	6.349206349
O75643	D0KN27	0.999999999	Sulfolobus solfataricus (strain 98/2)	30	6.507490637	0	6.507490637
O14843	Q76JU9	0.999927096	Mus musculus	30	6.647398844	0	6.647398844
P78363	Q8T5Z7	0.999429875	Dictyostelium discoideum	30	7.127144743	0.114025086	7.013119657
Q9Y5Q0	O04353	0.999999926	Borago officinalis	30	7.415730337	0	7.415730337
P35228	P79290	0.997674419	Sus scrofa	30	8.152645273	0.465116279	7.687528994
P47871	P30083	1	Rattus norvegicus	30	7.756813417	0	7.756813417
P27216	P22464	1	Drosophila melanogaster	30	7.911392405	0	7.911392405
Q4AC99	Q01912	1	Vigna radiata var. radiata	30	7.922535211	0	7.922535211
Q99613	Q6BJF7	0.896713615	Debaryomyces hansenii (strain ATCC 36239 / CBS 767 / JCM 1990 / NBRC 0083 / IGC 2968)	30	28.91566265	20.657277	8.258385655
P0CG47	P69315	0.957377049	Linum usitatissimum	30	17.03056769	8.524590164	8.505977522
P23229	Q91687	0.999031008	Xenopus laevis	30	9.469026549	0.19379845	9.275228099
Q86W26	Q288C4	1	Bos taurus	30	9.618320611	0	9.618320611
Q92737	Q5SSG5	1	Mus musculus	30	9.852216749	0	9.852216749
P59047	Q288C4	1	Bos taurus	30	10.08333333	0	10.08333333
P07108	Q3SZF0	0.999990998	Bos taurus	30	10.34482759	0	10.34482759
O14672	Q8UVG0	0.992716058	Bothrops erythromelas	30	11.4973262	1.14379085	10.35353535
Q9NX24	Q9U3Z7	0.999349856	Drosophila melanogaster	30	10.45751634	0	10.45751634
Q86WS5	Q5R5E8	1	Pongo abelii	30	10.63218391	0	10.63218391
Q6UWB4	Q9D9M0	1	Mus musculus	30	11.36363636	0	11.36363636
Q3T906	Q8GP72	0.99161124	Streptococcus thermophilus	30	11.78343949	0.3003003	11.48313919
Q14195	B6I707	0.993492408	Escherichia coli (strain SE11)	30	13.33333333	1.301518438	12.0318149
P59044	Q66X19	1	Mus musculus	30	12.21973094	0	12.21973094
P42658	P22411	1	Sus scrofa	30	12.83236994	0	12.83236994
Q9NZU0	Q01129	0.999516036	Rattus norvegicus	30	12.94298921	0	12.94298921
Q8TDN2	Q9ER26	0.988469602	Rattus norvegicus	30	15.59633028	2.306079665	13.29025061
Q9UG63	Q8K9I3	0.999999999	Buchnera aphidicola subsp. Schizaphis graminum (strain Sg)	30	13.48314607	0	13.48314607
P05813	P02525	1	Mus musculus	30	13.48837209	0	13.48837209
P11473	Q9QUS1	0.995810056	Rattus norvegicus	30	14.51990632	0.837988827	13.6819175
Q58EX2	Q90W79	0.956669912	Gallus gallus	30	22.60589319	8.666017527	13.93987566
Q13224	Q38PU4	0.99291939	Macaca fascicularis	30	17.25067385	1.416122004	15.83455185
O75460	Q9DB30	0.987319439	Mus musculus	30	16.58137155	0.738916256	15.84245529
Q99653	P63100	0.999999571	Rattus norvegicus	30	15.8974359	0	15.8974359
Q9Y5Y9	Q05973	0.986859396	Heterololigo bleekeri	30	18.6605317	2.628120894	16.0324108
Q8TDD1	Q6CIR0	0.851490236	Kluyveromyces lactis (strain ATCC 8585 / CBS 2359 / DSM 70799 / NBRC 1267 / NRRL Y-1140 / WM37)	30	45.74347333	29.70195272	16.0415206
P51788	Q06393	1	Rattus norvegicus	30	16.70378619	0	16.70378619
Q5XKE5	Q148H8	0.988549618	Bos taurus	30	19.81308411	2.290076336	17.52300778
Q99726	Q9M271	0.989520958	Arabidopsis thaliana	30	19.84536082	2.095808383	17.74955244
Q96SM3	Q9M9H7	0.99694501	Arabidopsis thaliana	30	18.39237057	0.610997963	17.78137261
Q9UPN3	Q3ZC55	0.986017897	Bos taurus	30	21.07471576	2.796420582	18.27829517
Q08345	Q24488	1	Drosophila melanogaster	30	18.51040526	0	18.51040526
Q8TC17	Q9CX99	1	Mus musculus	30	18.6440678	0	18.6440678
P43146	Q589G5	0.938079191	Gallus gallus	30	31.23704216	12.38416175	18.8528804
Q03001	Q3ZC55	0.986017897	Bos taurus	30	21.9682959	2.796420582	19.17187532
Q9Y216	Q8VE11	0.998379254	Mus musculus	30	19.54545455	0.324149109	19.22130544
P04626	P13387	0.999288762	Gallus gallus	30	19.44223108	0.142247511	19.29998357
Q16566	A8X6H4	1	Caenorhabditis briggsae	30	19.87315011	0	19.87315011
Q16549	P91863	0.991620112	Caenorhabditis elegans	30	21.78343949	1.675977654	20.10746184
O15020	O13728	0.999194847	Schizosaccharomyces pombe (strain 972 / ATCC 24843)	30	20.62761506	0.161030596	20.46658447
Q9P2K8	P07178	0.994913118	Mesocricetus auratus	30	21.34627047	0.590551181	20.75571929
Q9Y561	Q9JI18	0.991789076	Mus musculus	30	21.76949942	0.891498152	20.87800127
Q99755	Q8L850	0.985276074	Arabidopsis thaliana	30	23.84341637	2.944785276	20.89863109
Q9NTN9	Q90665	0.994915254	Gallus gallus	30	21.95704057	1.016949153	20.94009142
O43818	Q8YRI1	0.999687799	Nostoc sp. (strain PCC 7120 / SAG 25.82 / UTEX 2576)	30	21.26315789	0	21.26315789
O75604	Q4R6D3	1	Macaca fascicularis	30	21.48760331	0	21.48760331
P63146	A5PKP9	0.9897958	Xenopus laevis	30	24.34210526	2.040816327	22.30128894
Q96JA1	Q965M2	1	Caenorhabditis elegans	30	22.87282708	0	22.87282708
Q9P244	Q3URE9	0.995041665	Mus musculus	30	24.51361868	0.99009901	23.52351967
Q9BVA0	Q8YRI1	1	Nostoc sp. (strain PCC 7120 / SAG 25.82 / UTEX 2576)	30	23.66412214	0	23.66412214
O60231	Q9HE06	1	Schizosaccharomyces pombe (strain 972 / ATCC 24843)	30	24.2074928	0	24.2074928
Q92915	Q9ESL8	0.992742212	Mus musculus	30	25.91093117	1.449275362	24.46165581
Q96A99	P0C6B8	0.982852466	Rattus norvegicus	30	27.61506276	2.805836139	24.80922662
Q00722	Q8K4D7	0.993044822	Mus musculus	30	26.83544304	1.391035549	25.44440749
P58876	P70696	0.921259843	Mus musculus	30	41.26984127	15.7480315	25.52180977
Q99877	P70696	0.921259843	Mus musculus	30	41.26984127	15.7480315	25.52180977
O95819	Q1EG27	0.916091954	Mus musculus	30	42.69572236	16.7816092	25.91411316
Q71UI9	Q9SII0	0.977941176	Arabidopsis thaliana	30	30.46875	4.411764706	26.05698529
Q9BZR6	F1MT22	0.998079501	Bos taurus	30	26.84989429	0	26.84989429
Q9UPU7	O94711	0.999998244	Schizosaccharomyces pombe (strain 972 / ATCC 24843)	30	28.2450675	0	28.2450675
P57773	Q6S5G4	1	Mus musculus	30	29.12621359	0	29.12621359
Q9H3T3	Q62217	0.997678737	Mus musculus	30	29.84234234	0.464252553	29.37808979
Q5T890	B4JCS7	0.970737913	Drosophila grimshawi	30	35.42600897	5.852417303	29.57359167
Q3L8U1	O16102	0.930493274	Drosophila melanogaster	30	44.28719365	13.90134529	30.38584836
O94966	Q9USM5	0.999411072	Schizosaccharomyces pombe (strain 972 / ATCC 24843)	30	32.01820941	0.11778563	31.90042378
A0M8Q6	P20764	0.947368421	Mus musculus	30	43.39622642	10.52631579	32.86991063
Q8NFY4	Q62217	0.997678737	Mus musculus	30	33.92357875	0.464252553	33.4593262
Q16623	Q8R1Q0	0.996563129	Mus musculus	30	34.375	0.684931507	33.69006849
P63208	Q9M1X4	0.999999788	Arabidopsis thaliana	30	33.74233129	0	33.74233129
O15357	Q9USQ6	0.991909556	Schizosaccharomyces pombe (strain 972 / ATCC 24843)	30	35.29411765	1.124859393	34.16925825
P62753	Q8SRY0	0.923961303	Encephalitozoon cuniculi (strain GB-M1)	30	49.39759036	15.20737327	34.19021709
Q99457	B9FU45	0.881958854	Oryza sativa subsp. japonica	30	56.52173913	22.11538462	34.40635452
P57058	Q6ERS4	0.989035088	Oryza sativa subsp. japonica	30	36.69467787	2.192982456	34.50169541
O14828	Q6GPA8	1	Xenopus laevis	30	34.870317	0	34.870317
Q9GZV1	Q9J4Z4	0.989964531	Fowlpox virus (strain NVSL)	30	35	0	35
Q9NR99	D3YXG0	0.970891019	Mus musculus	30	41.08910891	5.821796237	35.26731267
Q8N157	Q9M2Z2	0.991209351	Arabidopsis thaliana	30	36.62207358	1.261829653	35.36024393
Q9BRK0	B2RZ37	0.998084049	Rattus norvegicus	30	36.50793651	0	36.50793651
P78549	Q58030	0.999994044	Methanocaldococcus jannaschii (strain ATCC 43067 / DSM 2661 / JAL-1 / JCM 10045 / NBRC 100440)	30	36.85897436	0	36.85897436
Q14671	Q9LDW3	0.99910059	Arabidopsis thaliana	30	40.89376054	0.179856115	40.71390442
Q16825	Q5I146	0.999999867	Microplitis demolitor bracovirus (isolate Webb)	30	40.80068143	0	40.80068143
Q9H5J0	Q6DDV0	0.93290063	Xenopus laevis	30	53.1358885	11.49425287	41.64163563
P23769	O94720	0.896085613	Schizosaccharomyces pombe (strain 972 / ATCC 24843)	30	62.29166667	20.64631957	41.6453471
Q9H2C1	P09088	0.945482866	Caenorhabditis elegans	30	54.22885572	10.90342679	43.32542893
Q9NZR4	Q91574	0.909931961	Xenopus laevis	30	62.19178082	17.91044776	44.28133306
Q7KZI7	Q38997	0.980373832	Arabidopsis thaliana	30	48.47715736	3.925233645	44.55192372
P11308	P27577	0.989764363	Mus musculus	30	47.32510288	2.045454545	45.27964834
P43268	P27577	0.989730447	Mus musculus	30	48.14049587	2.045454545	46.09504132
P80192	Q7T6X2	0.990042195	Acanthamoeba polyphaga mimivirus	30	51.53985507	1.991550996	49.54830408
Q15059	Q9FT54	0.875970744	Arabidopsis thaliana	30	71.62534435	18.15718157	53.46816278
Q96PE2	Q3LAC4	0.959249039	Mus musculus	30	61.02762967	6.821026283	54.20660338
P49023	Q55BI0	0.999999985	Dictyostelium discoideum	30	54.82233503	0	54.82233503
O75179	Q5URB9	1	Acanthamoeba polyphaga mimivirus	30	54.9366116	0	54.9366116
Q68DC2	Q5UPG5	0.99885878	Acanthamoeba polyphaga mimivirus	30	56.48679679	0	56.48679679
Q8TF21	Q8Q0U0	0.977140299	Methanosarcina mazei (strain ATCC BAA-159 / DSM 3647 / Goe1 / Go1 / JCM 11833 / OCM 88)	30	57.2425829	0.277777778	56.96480512
A7KAX9	Q03070	0.999706704	Rattus norvegicus	30	59.08001917	0	59.08001917
O15391	Q5RAM9	0.99622216	Pongo abelii	30	59.13978495	0	59.13978495
Q8IYB5	Q8LFN9	0.993780652	Arabidopsis thaliana	30	62.5267666	1.19047619	61.3362904
Q8N1G1	Q6FIU7	0.993708897	Candida glabrata (strain ATCC 2001 / CBS 138 / JCM 3761 / NBRC 0622 / NRRL Y-65)	30	62.8992629	1.256281407	61.64298149
Q5JT82	Q99JB0	0.911727261	Mus musculus	30	81.49100257	17.60797342	63.88302915
Q06945	P40635	0.993055368	Alligator mississippiensis	30	66.03375527	1.388888889	64.64486639
Q69YQ0	O13728	0.974970579	Schizosaccharomyces pombe (strain 972 / ATCC 24843)	30	67.14413608	0.161030596	66.98310548
A8MU46	O13728	0.978082596	Schizosaccharomyces pombe (strain 972 / ATCC 24843)	30	69.80306346	0.161030596	69.64203286
Q2TAL5	O13728	0.982589267	Schizosaccharomyces pombe (strain 972 / ATCC 24843)	30	71.14967462	0.161030596	70.98864402
Q9UHB6	Q8BGB5	0.949218594	Mus musculus	30	85.11198946	10.15625	74.95573946
P29400	Q7SIB3	1	Bos taurus	30	85.28189911	0	85.28189911
P51580	Q5RBJ3	1	Pongo pygmaeus	29	0.408163265	0	0.408163265
Q9Y5P6	Q6DBU5	1	Danio rerio	29	0.555555556	0	0.555555556
Q96I59	Q6ANL4	1	Desulfotalea psychrophila (strain LSv54 / DSM 12343)	29	0.628930818	0	0.628930818
Q96AT9	Q755M2	1	Ashbya gossypii (strain ATCC 10895 / CBS 109.51 / FGSC 9923 / NRRL Y-1056)	29	0.877192982	0	0.877192982
P20618	Q9IB84	1	Carassius auratus	29	1.244813278	0	1.244813278
P15121	Q5RJP0	1	Rattus norvegicus	29	1.582278481	0	1.582278481
Q16348	Q9LFB8	0.999999688	Arabidopsis thaliana	29	1.920438957	0	1.920438957
Q9HC21	Q29RM1	1	Bos taurus	29	2.1875	0	2.1875
P21549	P41689	1	Felis catus	29	2.551020408	0	2.551020408
Q13509	Q922F4	0.968680089	Mus musculus	29	8.888888889	6.263982103	2.624906786
P27824	P11012	0.9625	Onchocerca volvulus	29	42.73648649	39.69072165	3.045764837
O14732	P97697	1	Rattus norvegicus	29	3.125	0	3.125
Q9BXC0	Q920A1	0.99999932	Mus musculus	29	3.179190751	0	3.179190751
P49281	Q9SAH8	1	Arabidopsis thaliana	29	3.521126761	0	3.521126761
Q00532	P34117	1	Dictyostelium discoideum	29	3.641456583	0	3.641456583
Q8IZD6	Q28ES4	1	Xenopus tropicalis	29	3.65630713	0	3.65630713
O76027	O35639	1	Mus musculus	29	4.057971014	0	4.057971014
P05023	P35317	0.986420951	Hydra vulgaris	29	7.038123167	2.715809893	4.322313274
Q9Y4D7	P70207	0.996304118	Mus musculus	29	5.090909091	0.739176346	4.351732745
Q96CW1	Q54HS9	1	Dictyostelium discoideum	29	4.827586207	0	4.827586207
Q15822	Q5IS75	1	Pan troglodytes	29	5.293005671	0	5.293005671
P40429	Q91487	1	Salmo trutta	29	5.418719212	0	5.418719212
P48546	P97751	1	Mus musculus	29	5.579399142	0	5.579399142
Q9NY91	Q5SWY8	1	Mus musculus	29	5.614567527	0	5.614567527
P28472	Q5EA06	1	Bos taurus	29	5.708245243	0	5.708245243
P32238	P47751	0.998714673	Bombina orientalis	29	6.074766355	0.255102041	5.819664314
O43520	Q9QZW0	0.998671391	Mus musculus	29	6.394884093	0.265721878	6.129162215
Q02153	P55202	0.993809488	Anguilla japonica	29	7.754442649	1.238095238	6.516347411
O15484	Q9ES66	0.996996997	Rattus norvegicus	29	7.1875	0.600600601	6.586899399
Q4U2R8	Q3ZAV1	1	Rattus norvegicus	29	6.74955595	0	6.74955595
Q6UWV6	Q5RB45	1	Pongo abelii	29	6.768558952	0	6.768558952
P80365	Q62730	1	Rattus norvegicus	29	7.160493827	0	7.160493827
P11233	Q9YH37	1	Cyprinus carpio	29	7.281553398	0	7.281553398
Q9Y694	Q3ZAV1	1	Rattus norvegicus	29	7.481751825	0	7.481751825
O14757	Q9LDI3	1	Arabidopsis thaliana	29	7.56302521	0	7.56302521
Q16819	O17264	0.999934549	Caenorhabditis elegans	29	7.774798928	0	7.774798928
P22413	Q58D68	1	Sus scrofa	29	7.783783784	0	7.783783784
Q8IWT0	Q9VD92	1	Drosophila melanogaster	29	7.784431138	0	7.784431138
Q8NBP7	P08594	0.994152047	Thermus aquaticus	29	8.959537572	1.169590643	7.789946929
P04083	O35639	1	Mus musculus	29	7.803468208	0	7.803468208
Q9UMQ6	Q9VXH6	1	Drosophila melanogaster	29	7.98376184	0	7.98376184
P49190	P97751	1	Mus musculus	29	8	0	8
P42285	Q974S1	0.99999875	Sulfolobus tokodaii (strain DSM 16993 / JCM 10545 / NBRC 100140 / 7)	29	8.349328215	0	8.349328215
P78540	P39138	0.991554054	Bacillus subtilis (strain 168)	29	10.16949153	1.689189189	8.480302336
P16234	P04048	0.995945946	Feline sarcoma virus (strain Hardy-Zuckerman 4)	29	9.550045914	0.810810811	8.739235103
Q86W25	Q288C4	1	Bos taurus	29	8.820709492	0	8.820709492
Q9UKF2	Q95194	1	Macaca fascicularis	29	9.113924051	0	9.113924051
P08648	Q91687	0.999031008	Xenopus laevis	29	9.62821735	0.19379845	9.4344189
Q7RTR2	Q66X19	0.999999862	Mus musculus	29	9.577464789	0	9.577464789
Q9Y6L7	P42664	0.996108949	Xenopus laevis	29	10.73891626	0.778210117	9.960706139
Q9NY57	A8XNJ6	0.992456897	Caenorhabditis briggsae	29	11.5942029	1.50862069	10.08558221
Q8N3T1	Q8BVG5	0.990909091	Mus musculus	29	12.20657277	1.818181818	10.38839095
Q8N6U8	G3M4F8	0.999789946	Chilo suppressalis	29	10.39697543	0	10.39697543
P31749	P23298	0.973645681	Mus musculus	29	15.83333333	5.270863836	10.5624695
P35968	P04048	0.995945946	Feline sarcoma virus (strain Hardy-Zuckerman 4)	29	11.57817109	0.810810811	10.76736028
Q9P2G3	Q5RGB8	1	Danio rerio	29	10.82802548	0	10.82802548
Q08211	B4K5R2	0.980782669	Drosophila mojavensis	29	14.72440945	3.843466108	10.88094334
O60503	P46197	0.986277105	Bos taurus	29	13.89504804	2.29226361	11.60278443
O43581	K8FE10	0.951219512	Caenorhabditis elegans	29	21.58808933	9.756097561	11.83199177
P14616	Q62838	0.999423963	Rattus norvegicus	29	12.10485736	0.115207373	11.98964999
Q9Y399	B0K9R6	0.989177321	Thermoanaerobacter pseudethanolicus (strain ATCC 33223 / 39E)	29	14.18918919	2.127659574	12.06152961
P03956	P34960	0.996828753	Mus musculus	29	12.79317697	0.634249471	12.1589275
P41743	P09215	0.99628529	Rattus norvegicus	29	13.75838926	0.742942051	13.01544721
P42574	O08738	1	Mus musculus	29	13.35740072	0	13.35740072
O14936	Q24210	0.974387528	Drosophila melanogaster	29	18.6825054	5.122494432	13.56001097
Q9H4B8	P31430	1	Rattus norvegicus	29	14.75409836	0	14.75409836
P23396	Q9M339	1	Arabidopsis thaliana	29	15.22633745	0	15.22633745
P23470	Q9W6V5	0.974395448	Gallus gallus	29	21.66089965	5.120910384	16.53998927
P62266	Q8PUR5	1	Methanosarcina mazei (strain ATCC BAA-159 / DSM 3647 / Goe1 / Go1 / JCM 11833 / OCM 88)	29	16.78321678	0	16.78321678
P55287	Q8QGH3	0.949874687	Gallus gallus	29	27.38693467	10.02506266	17.36187202
Q9Y6D6	Q80YW0	0.992366412	Mus musculus	29	18.92915089	1.526717557	17.40243334
P03372	Q9TTE5	0.998207885	Macaca mulatta	29	19.49579832	0.358422939	19.13737538
P61313	A3DMU2	0.959090909	Staphylothermus marinus (strain ATCC 43588 / DSM 3639 / JCM 9404 / F1)	29	27.45098039	8.181818182	19.26916221
Q9Y2I8	Q8YRI1	0.986971918	Nostoc sp. (strain PCC 7120 / SAG 25.82 / UTEX 2576)	29	19.43319838	0	19.43319838
P48764	Q84WG1	0.998011346	Arabidopsis thaliana	29	20.6235012	0.397614314	20.22588688
Q04721	Q8VHS2	0.997864769	Mus musculus	29	20.9631728	0.427046263	20.53612654
Q8N436	Q9M9H7	0.99694501	Arabidopsis thaliana	29	21.42857143	0.610997963	20.81757347
Q9BY76	Q3SZZ7	0.999999998	Bos taurus	29	21.18226601	0	21.18226601
P17481	Q9IA25	0.92788429	Heterodontus francisci	29	35.80246914	14.42307692	21.37939221
O95248	Q8VE11	0.998290462	Mus musculus	29	21.74611676	0.324149109	21.42196766
Q13753	Q5RB89	0.964186542	Pongo abelii	29	21.87761945	0	21.87761945
Q92900	Q57568	0.997737557	Methanocaldococcus jannaschii (strain ATCC 43067 / DSM 2661 / JAL-1 / JCM 10045 / NBRC 100440)	29	22.58635961	0.452488688	22.13387092
Q9H2X9	Q0VGW6	0.998887651	Xenopus laevis	29	22.65144864	0.22246941	22.42897923
Q9Y2H2	Q5R921	1	Pongo abelii	29	23.58657244	0	23.58657244
O75916	P49807	0.996683138	Rattus norvegicus	29	24.03560831	0	24.03560831
O60884	Q9LZK5	0.978323699	Arabidopsis thaliana	29	28.6407767	4.335260116	24.30551658
Q8N257	P70696	0.921259843	Mus musculus	29	40.47619048	15.7480315	24.72815898
P12644	P35621	1	Danio rerio	29	24.75490196	0	24.75490196
Q6EMK4	Q9DBB9	0.998159851	Mus musculus	29	26.00297177	0.182815356	25.82015641
[truncated: 17,040 more rows]
